# Supplementary material for: A Multiple Protease Strategy to Optimise the Shotgun Proteomics of Mature Medicinal Cannabis Buds
Source: Int J Mol Sci. 2019 Nov 11;20(22):5630. doi: 10.3390/ijms20225630 (PMC6888629; doi:10.3390/ijms20225630)
Supplement: Supplementary file 1 [file ijms-20-05630-s001.zip]

Archive with 3 entries (3 files):
- Vincent et al_uniprot-taxonomy_3744+cannabis+sativa+GOT_October 2019.fasta
- Vincent_MC_protein digestion paper_Suppl Figures_2019-11-01.pdf
- Vincent_MC_protein digestion paper_Suppl Tables_2019-11-01.xlsx
