# Supplementary material for: A Multiple Protease Strategy to Optimise the Shotgun Proteomics of Mature Medicinal Cannabis Buds
Source: Int J Mol Sci. 2019 Nov 11;20(22):5630. doi: 10.3390/ijms20225630 (PMC6888629; doi:10.3390/ijms20225630)
Supplement: Supplementary file 1 [file ijms-20-05630-s001.zip › Vincent_MC_protein digestion paper_Suppl Tables_2019-11-01.xlsx]

## Sheet: Table S1_BSA peptides
Supplementary Table S1: List of BSA peptides resulting from various proteases and identified by shotgun proteomics.
Search results retrieved from Proteome Discoverer. Parameters are indicated in the article methods.
								BSA_T_1	BSA_T_2	BSA_T_3	BSA_T_4	BSA_T_1	BSA_T_2	BSA_T_3	BSA_T_4	BSA_T_1	BSA_T_2	BSA_T_3	BSA_T_4	BSA_T_1	BSA_T_2	BSA_T_3	BSA_T_4	BSA_T_1	BSA_T_2	BSA_T_3	BSA_T_4	BSA_T_1	BSA_T_2	BSA_T_3	BSA_T_4	BSA_G_1	BSA_G_2	BSA_G_1	BSA_G_2	BSA_G_1	BSA_G_2	BSA_G_1	BSA_G_2	BSA_G_1	BSA_G_2	BSA_G_1	BSA_G_2	BSA_C_1	BSA_C_2	BSA_C_1	BSA_C_2	BSA_C_1	BSA_C_2
Protein Accession	Peptides sequence	MH+ [Da]	Modifications	# Missed Cleavages	# Protein Groups	# Proteins	# PSMs	Charge	Charge	Charge	Charge	m/z	m/z	m/z	m/z	RT	RT	RT	RT	SpScore	SpScore	SpScore	SpScore	XCorr	XCorr	XCorr	XCorr	Quality	Quality	Quality	Quality	Charge	Charge	m/z	m/z	RT	RT	SpScore	SpScore	XCorr	XCorr	Quality	Quality	Charge	Charge	m/z	m/z	RT	RT
BSA_P02769	ACFAVEGPK	978.475	C2(Carbamidomethyl)	1	1	1	45
BSA_P02769	ACFAVEGPKLVVSTQTALA	1962.05	C2(Carbamidomethyl)	1	1	1	278																									2	2	981.529	981.528	25.352	25.1201	496.409	865.783	3.8262	4.92757	High	High
BSA_P02769	AEDKDVCKNY	1241.56	C7(Carbamidomethyl)	5	1	1	22																																					2		621.277		9.60843
BSA_P02769	AEDKDVCKNYQE	1498.66	C7(Carbamidomethyl)	4	1	1	6
BSA_P02769	AEDKDVCKNYQEAKDAFLGSF	2435.12	C7(Carbamidomethyl)	3	1	1	1																																					3		812.379		23.5604
BSA_P02769	AEDKDVCKNYQEAKDAFLGSFLY	2711.29	C7(Carbamidomethyl)	6	1	1	1
BSA_P02769	AEFVEVTK	922.492		0	1	1	186	2	2	2	2	461.75	461.748	461.75	461.748	15.0361	15.8086	15.0361	15.8086	366.173	373.11	366.173	373.11	2.47714	2.23739	2.47714	2.23739	High	High	High	High
BSA_P02769	AEFVEVTKLVTDLTK	1692.95		2	1	1	17	3	3	3	3	564.987	564.985	564.987	564.985	25.9652	27.9451	25.9652	27.9451	420.474	499.048	420.474	499.048	2.77639	3.33674	2.77639	3.33674	High	High	High	High
BSA_P02769	AFDEKLF	869.445		2	1	1	14
BSA_P02769	AFDEKLFTFHADICTLPDTEK	2498.21	C14(Carbamidomethyl)	6	1	1	5	3		3		833.408		833.408		25.0244		25.0244		1868.16		1868.16		4.79859		4.79859		High		High
BSA_P02769	AFLGSFLY	917.485		2	1	1	1
BSA_P02769	AFLGSFLYE	1046.52		3	1	1	6																										2		523.768		31.4281		958.225		2.3624		High
BSA_P02769	AFLGSFLYEYSR	1452.72		5	1	1	3
BSA_P02769	AFLGSFLYEYSRRHPE	1971.96		5	1	1	1
BSA_P02769	AKDAFLGSF	955.491		2	1	1	36
BSA_P02769	AKDAFLGSFLY	1231.64		3	1	1	13
BSA_P02769	AKDAFLGSFLYE	1360.69		2	1	1	65																									2	2	680.847	680.849	28.3398	27.5627	806.109	1275.82	2.54548	2.71971	High	High
BSA_P02769	AKEYEATLEECCAKDDPHACY	2560.06	C11(Carbamidomethyl); C12(Carbamidomethyl); C20(Carbamidomethyl)	2	1	1	4																																					3	3	854.017	854.024	16.2451	16.3469
BSA_P02769	AKTCVADESHAGCE	1534.63	C4(Carbamidomethyl); C13(Carbamidomethyl)	2	1	1	2
BSA_P02769	AKTCVADESHAGCEKSL	1862.85	C4(Carbamidomethyl); C13(Carbamidomethyl)	0	1	1	11																																					3	2	621.618	931.928	10.6751	10.7692
BSA_P02769	AKTCVADESHAGCEKSLHTLF	2361.11	C4(Carbamidomethyl); C13(Carbamidomethyl)	3	1	1	23																																					3	3	787.705	787.706	15.773	15.8312
BSA_P02769	ALKAWSVAR	1001.59		1	1	1	2	3		3		334.536		334.536		14.171		14.171		184.562		184.562		2.1264		2.1264		High		High
BSA_P02769	APELLYY	868.451		1	1	1	1
BSA_P02769	APELLYYANK	1181.63		3	1	1	1
BSA_P02769	APELLYYANKYNGVFQE	2019		6	1	1	2
BSA_P02769	ATEEQLK	818.426		2	1	1	1
BSA_P02769	ATEEQLKTVMENF	1539.74		4	1	1	13
BSA_P02769	ATEEQLKTVMENFVAFVDKCCAADDKEACFAVEGPK	4107.92	C20(Carbamidomethyl); C21(Carbamidomethyl); C29(Carbamidomethyl)	6	1	1	3	4		4		1027.73		1027.73		31.1477		31.1477		681.202		681.202		7.13914		7.13914		High		High
BSA_P02769	AVEGPKLVVSTQTAL	1512.87		1	1	1	3																																					2	2	756.937	756.937	21.4033	21.5174
BSA_P02769	AVEGPKLVVSTQTALA	1583.9		2	1	1	296																																					2	2	792.457	792.455	42.7366	30.9655
BSA_P02769	AVSVLLRLAKE	1198.76		0	1	1	2
BSA_P02769	CADDRADLAK	1134.52	C1(Carbamidomethyl)	4	1	1	7
BSA_P02769	CADDRADLAKY	1297.59	C1(Carbamidomethyl)	3	1	1	17
BSA_P02769	CADDRADLAKYICD	1685.73	C1(Carbamidomethyl); C13(Carbamidomethyl)	3	1	1	6																										2		843.371		20.5052		901.901		3.68566		High
BSA_P02769	CADDRADLAKYICDNQDTISSKLKE	2929.39	C1(Carbamidomethyl); C13(Carbamidomethyl)	5	1	1	90																									4	4	733.104	733.104	21.7481	22.2394	3846.13	4128.97	7.25374	7.99628	High	High
BSA_P02769	CASIQK	706.356	C1(Carbamidomethyl)	0	1	1	1
BSA_P02769	CASIQKFGER	1195.59	C1(Carbamidomethyl)	2	1	1	1
BSA_P02769	CCAADDKE	968.346	C1(Carbamidomethyl); C2(Carbamidomethyl)	3	1	1	4
BSA_P02769	CCAADDKEACF	1346.48	C1(Carbamidomethyl); C2(Carbamidomethyl); C10(Carbamidomethyl)	1	1	1	108
BSA_P02769	CCAADDKEACFAVEGPK	1927.81	C1(Carbamidomethyl); C2(Carbamidomethyl); C10(Carbamidomethyl)	5	1	1	229	2	3	2	3	964.409	643.274	964.409	643.274	15.3608	16.4462	15.3608	16.4462	2456.97	1555.71	2456.97	1555.71	5.86624	5.87861	5.86624	5.87861	High	High	High	High
BSA_P02769	CCAADDKEACFAVEGPKLVVSTQTALA	2911.37	C1(Carbamidomethyl); C2(Carbamidomethyl); C10(Carbamidomethyl)	6	1	1	2
BSA_P02769	CCAKDDPHACY	1396.52	C1(Carbamidomethyl); C2(Carbamidomethyl); C10(Carbamidomethyl)	1	1	1	13
BSA_P02769	CCAKDDPHACYSTVFD	1945.75	C1(Carbamidomethyl); C2(Carbamidomethyl); C10(Carbamidomethyl)	2	1	1	2																									2	2	973.379	973.382	17.4366	17.4824	697.545	469.298	3.74745	3.53521	High	High
BSA_P02769	CCAKDDPHACYSTVFDKLKHLVDEPQNLIKQNCD	4118.9	C1(Carbamidomethyl); C2(Carbamidomethyl); C10(Carbamidomethyl); C33(Carbamidomethyl)	5	1	1	1																										4		1030.48		26.3929		166.949		4.06763		High
BSA_P02769	CCAKDDPHACYSTVFDKLKHLVDEPQNLIKQNCDQFE	4523.1	C1(Carbamidomethyl); C2(Carbamidomethyl); C10(Carbamidomethyl); C33(Carbamidomethyl)	6	1	1	4																									4	4	1131.52	1131.53	27.235	27.3149	328.367	364.737	5.38412	5.96972	High	High
BSA_P02769	CCDKPLLE	1034.47	C1(Carbamidomethyl); C2(Carbamidomethyl)	1	1	1	34																									2	2	517.74	517.739	14.8128	14.5781	704.099	660.252	1.90918	2.10646	High	High
BSA_P02769	CCDKPLLEK	1162.57	C1(Carbamidomethyl); C2(Carbamidomethyl)	2	1	1	44
BSA_P02769	CCEKQEPERNE	1478.61	C1(Carbamidomethyl); C2(Carbamidomethyl)	3	1	1	1																										2		739.807		10.1518		372.491		2.83072		High
BSA_P02769	CCEKQEPERNECF	1785.71	C1(Carbamidomethyl); C2(Carbamidomethyl); C12(Carbamidomethyl)	5	1	1	2
BSA_P02769	CCHGDLLE	1003.4	C1(Carbamidomethyl); C2(Carbamidomethyl)	1	1	1	3
BSA_P02769	CCHGDLLECADDR	1620.62	C1(Carbamidomethyl); C2(Carbamidomethyl); C9(Carbamidomethyl)	4	1	1	18
BSA_P02769	CCHGDLLECADDRAD	1806.69	C1(Carbamidomethyl); C2(Carbamidomethyl); C9(Carbamidomethyl)	4	1	1	3																									3	3	602.901	602.905	15.8438	15.9657	1278.95	1611.75	4.26745	3.5473	High	High
BSA_P02769	CCHGDLLECADDRADLAK	2118.92	C1(Carbamidomethyl); C2(Carbamidomethyl); C9(Carbamidomethyl)	6	1	1	21
BSA_P02769	CCHGDLLECADDRADLAKY	2281.97	C1(Carbamidomethyl); C2(Carbamidomethyl); C9(Carbamidomethyl)	5	1	1	5
BSA_P02769	CCQAEDK	910.34	C1(Carbamidomethyl); C2(Carbamidomethyl)	2	1	1	1
BSA_P02769	CCQAEDKGACLLPK	1649.75	C1(Carbamidomethyl); C2(Carbamidomethyl); C10(Carbamidomethyl)	3	1	1	17
BSA_P02769	CCQAEDKGACLLPKIE	1891.89	C1(Carbamidomethyl); C2(Carbamidomethyl); C10(Carbamidomethyl)	2	1	1	64																									3	3	631.301	631.297	18.8369	18.9164	1412.1	2096.12	5.50736	5.44417	High	High
BSA_P02769	CCQAEDKGACLLPKIETMRE	2425.1	C1(Carbamidomethyl); C2(Carbamidomethyl); C10(Carbamidomethyl); M18(Oxidation)	3	1	1	4																									4	3	607.03	809.039	17.7478	17.7808	2318.86	1339.3	5.66004	4.55458	High	High
BSA_P02769	CCQAEDKGACLLPKIETMRE	2409.12	C1(Carbamidomethyl); C2(Carbamidomethyl); C10(Carbamidomethyl)	6	1	1	28																									4	4	603.037	603.035	19.4213	19.738	1776.91	2808.92	4.89273	5.74862	High	High
BSA_P02769	CCTESLVNR	1138.5	C1(Carbamidomethyl); C2(Carbamidomethyl)	0	1	1	112	2	2	2	2	569.755	569.753	569.755	569.753	12.5146	12.7412	12.5146	12.7412	756.648	784.8	756.648	784.8	3.14202	2.61657	3.14202	2.61657	High	High	High	High
BSA_P02769	CCTESLVNRRPCFSALTPDETYVPK	3000.41	C1(Carbamidomethyl); C2(Carbamidomethyl); C12(Carbamidomethyl)	1	1	1	4	4		4		750.858		750.858		21.3501		21.3501		591.975		591.975		3.44833		3.44833		High		High
BSA_P02769	CCTKPESE	1010.39	C1(Carbamidomethyl); C2(Carbamidomethyl)	1	1	1	1
BSA_P02769	CCTKPESER	1166.49	C1(Carbamidomethyl); C2(Carbamidomethyl)	2	1	1	16	3	3	3	3	389.503	389.505	389.503	389.505	8.11947	8.1123	8.11947	8.1123	525.249	392.351	525.249	392.351	2.436	1.97181	2.436	1.97181	High	High	High	High
BSA_P02769	CCTKPESERMPCTE	1800.7	C1(Carbamidomethyl); C2(Carbamidomethyl); M10(Oxidation); C12(Carbamidomethyl)	3	1	1	1
BSA_P02769	CCTKPESERMPCTED	1899.74	C1(Carbamidomethyl); C2(Carbamidomethyl); C12(Carbamidomethyl)	4	1	1	1
BSA_P02769	CCTKPESERMPCTEDY	2078.81	C1(Carbamidomethyl); C2(Carbamidomethyl); M10(Oxidation); C12(Carbamidomethyl)	1	1	1	4
BSA_P02769	CCTKPESERMPCTEDY	2062.81	C1(Carbamidomethyl); C2(Carbamidomethyl); C12(Carbamidomethyl)	5	1	1	21
BSA_P02769	CCTKPESERMPCTEDYLSLILNR	2888.31	C1(Carbamidomethyl); C2(Carbamidomethyl); M10(Oxidation); C12(Carbamidomethyl)	1	1	1	2	4		4		722.834		722.834		24.1877		24.1877		783.383		783.383		3.31565		3.31565		High		High
BSA_P02769	CCTKPESERMPCTEDYLSLILNR	2872.32	C1(Carbamidomethyl); C2(Carbamidomethyl); C12(Carbamidomethyl)	1	1	1	2	4		4		718.835		718.835		25.4294		25.4294		1336.79		1336.79		3.63914		3.63914		High		High
BSA_P02769	CCTKPESERMPCTEDYLSLILNRLCVLHEKTPVSEK	4393.12	C1(Carbamidomethyl); C2(Carbamidomethyl); C12(Carbamidomethyl); C25(Carbamidomethyl)	3	1	1	3		6		6		733.027		733.027		27.2556		27.2556		1713.68		1713.68		3.87324		3.87324		High		High
BSA_P02769	CDEFKADEKKFW	1602.73	C1(Carbamidomethyl)	2	1	1	1																																						3		534.915		18.5721
BSA_P02769	CFLSHKDD	1021.45	C1(Carbamidomethyl)	2	1	1	1
BSA_P02769	CFLSHKDDSPD	1320.56	C1(Carbamidomethyl)	3	1	1	4																									2		660.785		12.881		991.18		3.02325		High
BSA_P02769	CFLSHKDDSPDLPK	1658.8	C1(Carbamidomethyl)	4	1	1	112
BSA_P02769	CFLSHKDDSPDLPKLKPD	2112.05	C1(Carbamidomethyl)	3	1	1	6																									3	3	704.685	704.687	17.9788	17.8996	2001.09	1761.42	5.19532	5.33437	High	High
BSA_P02769	CFLSHKDDSPDLPKLKPDPNTLCDE	2941.39	C1(Carbamidomethyl); C23(Carbamidomethyl)	5	1	1	91																									4	3	736.104	981.134	43.7549	20.585	947.319	1696.15	4.97747	7.00628	High	High
BSA_P02769	CKVASLRETY	1226.63	C1(Carbamidomethyl)	1	1	1	2																																					2	2	613.816	613.814	12.7768	12.9249
BSA_P02769	CVLHEKTPVSEKVTKCCTESL	2505.22	C1(Carbamidomethyl); C16(Carbamidomethyl); C17(Carbamidomethyl)	1	1	1	6																																					3	3	835.744	835.745	14.2277	14.4252
BSA_P02769	DAFLGSFLY	1032.5		3	1	1	15
BSA_P02769	DAFLGSFLYE	1161.55		1	1	1	15
BSA_P02769	DAFLGSFLYEY	1324.62		3	1	1	2
BSA_P02769	DAFLGSFLYEYSR	1567.75		0	1	1	526	2	2	2	2	784.376	784.378	784.376	784.378	42.2667	41.1786	42.2667	41.1786	1431.01	1417.11	1431.01	1417.11	4.5134	4.81703	4.5134	4.81703	High	High	High	High
BSA_P02769	DAFLGSFLYEYSRRHPEYAVSVLLR	2988.56		5	1	1	6		3		3		996.851		996.851		29.6261		29.6261		146.351		146.351		3.02987		3.02987		High		High
BSA_P02769	DAIPENLPPLTADF	1512.76		0	1	1	22
BSA_P02769	DAIPENLPPLTADFAE	1712.84		4	1	1	1
BSA_P02769	DAIPENLPPLTADFAEDK	1955.97		1	1	1	68	2	2	2	2	978.489	978.484	978.489	978.484	27.4185	27.5452	27.4185	27.5452	422.243	623.138	422.243	623.138	3.42987	3.42042	3.42987	3.42042	High	High	High	High
BSA_P02769	DAIPENLPPLTADFAEDKDVCK	2458.2	C21(Carbamidomethyl)	2	1	1	49	2	2	2	2	1229.6	1229.59	1229.6	1229.59	25.2949	25.163	25.2949	25.163	439.547	346.524	439.547	346.524	3.67903	3.87477	3.67903	3.87477	High	High	High	High
BSA_P02769	DDPHACY	877.32	C6(Carbamidomethyl)	0	1	1	14
BSA_P02769	DDPHACYSTVF	1311.54	C6(Carbamidomethyl)	1	1	1	1
BSA_P02769	DDPHACYSTVFD	1426.56	C6(Carbamidomethyl)	1	1	1	1
BSA_P02769	DDPHACYSTVFDK	1554.66	C6(Carbamidomethyl)	2	1	1	283	3	2	3	2	518.893	777.834	518.893	777.834	17.6184	16.6055	17.6184	16.6055	871.343	455.458	871.343	455.458	3.1628	3.1462	3.1628	3.1462	High	High	High	High
BSA_P02769	DDPHACYSTVFDKLK	1795.85	C6(Carbamidomethyl)	3	1	1	8	3	3	3	3	599.287	599.283	599.287	599.283	19.1658	19.2691	19.1658	19.2691	376.489	463.147	376.489	463.147	3.06002	3.09836	3.06002	3.09836	High	High	High	High
BSA_P02769	DDPHACYSTVFDKLKHLVDEPQNLIK	3082.54	C6(Carbamidomethyl)	5	1	1	1
BSA_P02769	DDSPDLPK	886.42		3	1	1	66	2	2	2	2	443.712	443.713	443.712	443.713	14.4824	14.5996	14.4824	14.5996	261.284	258.201	261.284	258.201	2.14054	1.9923	2.14054	1.9923	High	High	High	High
BSA_P02769	DEHVKLVNE	1082.55		2	1	1	1
BSA_P02769	DEHVKLVNELTEF	1572.8		1	1	1	15																																					2	2	786.899	786.9	24.4189	24.4974
BSA_P02769	DKDVCKNYQE	1298.58	C5(Carbamidomethyl)	4	1	1	3
BSA_P02769	DKEACFAVEGPK	1350.65	C5(Carbamidomethyl)	4	1	1	1
BSA_P02769	DKGACLLPK	1001.55	C5(Carbamidomethyl)	2	1	1	12
BSA_P02769	DKGACLLPKIE	1243.68	C5(Carbamidomethyl)	3	1	1	58																									2	2	622.345	622.342	18.8437	19.0977	950.3	876.653	2.52189	3.30517	High	High
BSA_P02769	DKGACLLPKIETMRE	1760.92	C5(Carbamidomethyl)	2	1	1	10																									2	3	880.964	587.642	19.1824	19.4404	752.066	628.797	3.66115	3.64149	High	High
BSA_P02769	DKLKHLVDEPQNL	1548.84		2	1	1	12																																					2	2	774.926	774.926	16.3955	16.31
BSA_P02769	DKLKHLVDEPQNLIKQNCDQF	2582.28	C18(Carbamidomethyl)	3	1	1	1																																					3		861.433		20.0985
BSA_P02769	DLGEEHF	846.366		0	1	1	5
BSA_P02769	DLGEEHFK	974.463		1	1	1	116	2		2		487.734		487.734		12.8912		12.8912		355.014		355.014		1.94939		1.94939		High		High
BSA_P02769	DLGEEHFKGLVLIAFSQYLQQCPFDEHVK	3447.71	C22(Carbamidomethyl)	6	1	1	11	5	5	5	5	690.352	690.349	690.352	690.349	31.6963	31.8037	31.6963	31.8037	1853.4	1849.43	1853.4	1849.43	5.52665	4.40139	5.52665	4.40139	High	High	High	High
BSA_P02769	DPHACYSTVFDK	1439.63	C5(Carbamidomethyl)	1	1	1	4
BSA_P02769	DRADLAKYICDNQDTISSKLKE	2583.29	C10(Carbamidomethyl)	4	1	1	7																									3	3	861.767	861.768	21.9183	21.9465	1510.35	1549.45	4.7335	5.29622	High	High
BSA_P02769	DSPDLPKLKPDPNTLCDE	2053.98	C16(Carbamidomethyl)	4	1	1	1																										2		1027.5		21.173		925.866		3.13043		High
BSA_P02769	DSPDLPKLKPDPNTLCDEF	2201.05	C16(Carbamidomethyl)	4	1	1	5
BSA_P02769	DTHKSEIAHRF	1340.68		2	1	1	21
BSA_P02769	DYLSLILNR	1106.63		1	1	1	71
BSA_P02769	DYLSLILNRLCVLHE	1858	C11(Carbamidomethyl)	1	1	1	38																									2	3	929.499	620.006	33.6635	33.8282	870.184	1350.88	4.02593	4.41771	High	High
BSA_P02769	DYLSLILNRLCVLHEK	1986.09	C11(Carbamidomethyl)	3	1	1	2
BSA_P02769	DYLSLILNRLCVLHEKTPVSE	2499.34	C11(Carbamidomethyl)	3	1	1	7																										3		833.789		30.918		842.497		4.50996		High
BSA_P02769	DYLSLILNRLCVLHEKTPVSEKVTKCCTE	3505.81	C11(Carbamidomethyl); C26(Carbamidomethyl); C27(Carbamidomethyl)	3	1	1	1																									4		877.208		27.0036		1597.97		5.34542		High
BSA_P02769	EACFAVEGPK	1107.52	C3(Carbamidomethyl)	1	1	1	16	2	2	2	2	554.263	554.262	554.263	554.262	15.778	15.9638	15.778	15.9638	661.042	702.914	661.042	702.914	2.14863	2.26349	2.14863	2.26349	High	High	High	High
BSA_P02769	EACFAVEGPKLVVSTQTALA	2091.1	C3(Carbamidomethyl)	3	1	1	1
BSA_P02769	EATLEECCAK	1210.51	C7(Carbamidomethyl); C8(Carbamidomethyl)	0	1	1	7
BSA_P02769	EATLEECCAKD	1325.55	C7(Carbamidomethyl); C8(Carbamidomethyl)	3	1	1	4
BSA_P02769	EATLEECCAKDDPHACY	2068.82	C7(Carbamidomethyl); C8(Carbamidomethyl); C16(Carbamidomethyl)	5	1	1	95																																					2	2	1034.91	1034.91	15.0102	15.7833
BSA_P02769	ECADDRADL	1064.43	C2(Carbamidomethyl)	0	1	1	6																																					2	2	532.721	532.719	12.3537	12.3533
BSA_P02769	ECADDRADLAKY	1426.63	C2(Carbamidomethyl)	1	1	1	10																																					2	2	713.82	713.818	14.3127	14.5166
BSA_P02769	ECCAKDDPHACY	1525.55	C2(Carbamidomethyl); C3(Carbamidomethyl); C11(Carbamidomethyl)	2	1	1	5
BSA_P02769	ECCAKDDPHACYSTVFD	2074.8	C2(Carbamidomethyl); C3(Carbamidomethyl); C11(Carbamidomethyl)	3	1	1	1																										2		1037.9		17.9982		328.562		3.33668		High
BSA_P02769	ECCDKPLLE	1163.51	C2(Carbamidomethyl); C3(Carbamidomethyl)	2	1	1	5
BSA_P02769	ECCDKPLLEK	1291.61	C2(Carbamidomethyl); C3(Carbamidomethyl)	3	1	1	87	2	2	2	2	646.308	646.308	646.308	646.308	11.8249	11.6534	11.8249	11.6534	327.074	275.354	327.074	275.354	2.36673	2.10171	2.36673	2.10171	High	High	High	High
BSA_P02769	ECCHGDLLE	1132.44	C2(Carbamidomethyl); C3(Carbamidomethyl)	2	1	1	9
BSA_P02769	ECCHGDLLECADDR	1749.68	C2(Carbamidomethyl); C3(Carbamidomethyl); C10(Carbamidomethyl)	0	1	1	193	2	2	2	2	875.341	875.339	875.341	875.339	15.3496	15.3415	15.3496	15.3415	1448.98	1193.62	1448.98	1193.62	4.2045	4.19412	4.2045	4.19412	High	High	High	High
BSA_P02769	ECCHGDLLECADDRAD	1935.74	C2(Carbamidomethyl); C3(Carbamidomethyl); C10(Carbamidomethyl)	6	1	1	2
BSA_P02769	ECCHGDLLECADDRADLAK	2247.96	C2(Carbamidomethyl); C3(Carbamidomethyl); C10(Carbamidomethyl)	1	1	1	142	2	2	2	2	1124.48	1124.48	1124.48	1124.48	17.1465	17.3045	17.1465	17.3045	638.604	682.3	638.604	682.3	5.14468	5.23487	5.14468	5.23487	High	High	High	High
BSA_P02769	ECCHGDLLECADDRADLAKY	2411.01	C2(Carbamidomethyl); C3(Carbamidomethyl); C10(Carbamidomethyl)	2	1	1	6
BSA_P02769	EECCAKDDPHACY	1654.6	C3(Carbamidomethyl); C4(Carbamidomethyl); C12(Carbamidomethyl)	0	1	1	4																																					2	2	827.801	827.804	11.0046	11.0584
BSA_P02769	EHFKGLVLIAFSQYLQQCPFD	2540.29	C18(Carbamidomethyl)	1	1	1	1																										2		1270.65		32.4402		316.149		2.03202		High
BSA_P02769	EHFKGLVLIAFSQYLQQCPFDE	2669.32	C18(Carbamidomethyl)	3	1	1	4
BSA_P02769	EKLFTFHADICTLPDTE	2036.98	C11(Carbamidomethyl)	3	1	1	2																									2	2	1018.99	1018.99	24.7489	24.7723	275.754	381.79	2.66709	3.00906	High	High
BSA_P02769	EKLGEYGFQNALIVRY	1899.99		4	1	1	1																																						3		634.002		24.4581
BSA_P02769	EKSHCIAEVEKDAIPENLPPLTADF	2823.38	C5(Carbamidomethyl)	2	1	1	4																																					3	2	941.806	1412.19	25.7104	25.7047
BSA_P02769	EKSHCIAEVEKDAIPENLPPLTADFAEDKDVCKNY	4045.93	C5(Carbamidomethyl); C32(Carbamidomethyl)	3	1	1	1																																						4		1012.24		23.6178
BSA_P02769	EPQNLIKQNCDQFE	1762.8	C10(Carbamidomethyl)	2	1	1	2																									2	2	881.915	881.905	18.7304	18.7802	354.064	594.44	1.98216	2.99231	High	High
BSA_P02769	EQLKTVME	977.501		1	1	1	2
BSA_P02769	ETYGDMADCCE	1350.43	C9(Carbamidomethyl); C10(Carbamidomethyl)	3	1	1	9
BSA_P02769	ETYGDMADCCEK	1494.53	M6(Oxidation); C9(Carbamidomethyl); C10(Carbamidomethyl)	1	1	1	154	2	2	2	2	747.765	747.766	747.765	747.766	13.8749	12.3204	13.8749	12.3204	717.144	783.995	717.144	783.995	3.15079	3.09697	3.15079	3.09697	High	High	High	High
BSA_P02769	ETYGDMADCCEK	1478.53	C9(Carbamidomethyl); C10(Carbamidomethyl)	0	1	1	134	2	2	2	2	739.769	739.766	739.769	739.766	14.681	14.2055	14.681	14.2055	920.987	1010.63	920.987	1010.63	3.2701	3.03766	3.2701	3.03766	High	High	High	High
BSA_P02769	ETYGDMADCCEKQEPE	1961.73	C9(Carbamidomethyl); C10(Carbamidomethyl)	5	1	1	5
BSA_P02769	ETYGDMADCCEKQEPE	1977.73	M6(Oxidation); C9(Carbamidomethyl); C10(Carbamidomethyl)	5	1	1	2
BSA_P02769	ETYGDMADCCEKQEPER	2117.83	C9(Carbamidomethyl); C10(Carbamidomethyl)	6	1	1	19	2	2	2	2	1059.42	1059.42	1059.42	1059.42	14.247	14.4641	14.247	14.4641	1193.73	1019.26	1193.73	1019.26	4.20571	3.8591	4.20571	3.8591	High	High	High	High
BSA_P02769	ETYGDMADCCEKQEPER	2133.83	M6(Oxidation); C9(Carbamidomethyl); C10(Carbamidomethyl)	6	1	1	3	3		3		711.947		711.947		11.7579		11.7579		768.048		768.048		2.11134		2.11134		High		High
BSA_P02769	ETYGDMADCCEKQEPERNECF	2668.02	C9(Carbamidomethyl); C10(Carbamidomethyl); C20(Carbamidomethyl)	3	1	1	4
BSA_P02769	ETYGDMADCCEKQEPERNECFLSHK	3133.28	C9(Carbamidomethyl); C10(Carbamidomethyl); C20(Carbamidomethyl)	2	1	1	5	3		3		1045.1		1045.1		16.4679		16.4679		444.644		444.644		4.52898		4.52898		High		High
BSA_P02769	ETYGDMADCCEKQEPERNECFLSHKDDSPDLPK	4000.66	C9(Carbamidomethyl); C10(Carbamidomethyl); C20(Carbamidomethyl)	3	1	1	9	4		4		1000.93		1000.93		17.7577		17.7577		843.977		843.977		4.76557		4.76557		High		High
BSA_P02769	ETYVPKAF	954.5		2	1	1	1
BSA_P02769	ETYVPKAFDE	1198.57		5	1	1	1
BSA_P02769	EYEATLEE	983.421		4	1	1	1
BSA_P02769	EYEATLEECCAK	1502.62	C9(Carbamidomethyl); C10(Carbamidomethyl)	1	1	1	291	2	2	2	2	751.814	751.812	751.814	751.812	15.2879	16.739	15.2879	16.739	1062.27	1102.23	1062.27	1102.23	3.64835	3.64165	3.64835	3.64165	High	High	High	High
BSA_P02769	EYEATLEECCAKDDPHACY	2360.92	C9(Carbamidomethyl); C10(Carbamidomethyl); C18(Carbamidomethyl)	2	1	1	11
BSA_P02769	EYEATLEECCAKDDPHACYSTVFDK	3038.27	C9(Carbamidomethyl); C10(Carbamidomethyl); C18(Carbamidomethyl)	4	1	1	11	3	3	3	3	1013.43	1013.42	1013.43	1013.42	19.9608	20.0567	19.9608	20.0567	825.7	505.14	825.7	505.14	4.99295	4.60082	4.99295	4.60082	High	High	High	High
BSA_P02769	FAEDKDVCK	1111.51	C8(Carbamidomethyl)	4	1	1	2
BSA_P02769	FAEDKDVCKNY	1388.62	C8(Carbamidomethyl)	4	1	1	1
BSA_P02769	FAEDKDVCKNYQE	1645.73	C8(Carbamidomethyl)	3	1	1	3																									2	2	823.37	823.369	13.6549	13.7525	1006.59	1147.18	3.7095	3.98153	High	High
BSA_P02769	FAKTCVADE	1040.48	C5(Carbamidomethyl)	2	1	1	59																									2	2	520.745	520.741	11.7401	12.3698	1003.53	1032.81	2.59533	2.62762	High	High
BSA_P02769	FAKTCVADESHAGCE	1681.71	C5(Carbamidomethyl); C14(Carbamidomethyl)	4	1	1	63																									2	2	841.356	841.355	12.2757	12.7597	2398.87	2908.65	4.4567	4.88326	High	High
BSA_P02769	FAKTCVADESHAGCEKSLHTLFGDE	2809.27	C5(Carbamidomethyl); C14(Carbamidomethyl)	6	1	1	52																									3	3	937.099	937.092	18.765	18.9073	1573.54	1775.29	5.90451	6.10005	High	High
BSA_P02769	FAKTCVADESHAGCEKSLHTLFGDELCKVASLRE	3865.85	C5(Carbamidomethyl); C14(Carbamidomethyl); C27(Carbamidomethyl)	5	1	1	4																									5	4	773.979	967.219	23.1926	23.1808	2774.9	1157.96	6.13277	6.95173	High	High
BSA_P02769	FGDELCKVASL	1238.61	C6(Carbamidomethyl)	2	1	1	1																																						2		619.808		23.281
BSA_P02769	FGDELCKVASLRETY	1787.86	C6(Carbamidomethyl)	3	1	1	3																																					3	3	596.626	596.626	22.6015	22.5756
BSA_P02769	FKADEKKFWGKYLYE	1952		2	1	1	1																										3		651.339		20.021		1172.04		4.11696		High
BSA_P02769	FKDLGEEHF	1121.54		2	1	1	24
BSA_P02769	FKDLGEEHFK	1249.63		6	1	1	1116	3	3	3	3	417.213	417.213	417.213	417.213	13.5312	14.0257	13.5312	14.0257	1355.22	1229.33	1355.22	1229.33	3.5684	3.83508	3.5684	3.83508	High	High	High	High
BSA_P02769	FKDLGEEHFKGLVLIAFSQYLQQCPFDEHVK	3722.87	C24(Carbamidomethyl)	2	1	1	14	4	4	4	4	931.481	931.473	931.481	931.473	29.8572	29.8971	29.8572	29.8971	2097.64	1932.88	2097.64	1932.88	7.27376	7.54217	7.27376	7.54217	High	High	High	High
BSA_P02769	FPKAEFVEVTKLVTDLTK	2065.17		3	1	1	1
BSA_P02769	FVEVTK	722.412		2	1	1	1
BSA_P02769	FWGKY	700.347		3	1	1	2
BSA_P02769	FYAPELL	852.45		3	1	1	9																																					2	2	426.73	426.729	28.0885	28.4616
BSA_P02769	FYAPELLY	1015.52		2	1	1	31																																					2	2	508.263	508.262	29.3414	29.7606
BSA_P02769	FYAPELLYY	1178.58		5	1	1	44																																					2	2	589.796	589.793	31.4098	31.2995
BSA_P02769	FYAPELLYYANK	1491.76		4	1	1	126
BSA_P02769	GACLLPK	758.425	C3(Carbamidomethyl)	0	1	1	39	2		2		379.716		379.716		13.8056		13.8056		313.193		313.193		1.68732		1.68732		High		High
BSA_P02769	GDELCK	721.319	C5(Carbamidomethyl)	2	1	1	1
BSA_P02769	GDELCKVASL	1091.54	C5(Carbamidomethyl)	1	1	1	5																																					2	2	546.276	546.276	19.4939	19.5006
BSA_P02769	GDELCKVASLRETY	1640.8	C5(Carbamidomethyl)	2	1	1	16																																					3	3	547.605	547.605	19.09	19.0844
BSA_P02769	GDMADCCE	973.269	M3(Oxidation); C6(Carbamidomethyl); C7(Carbamidomethyl)	2	1	1	1
BSA_P02769	GDMADCCE	957.274	C6(Carbamidomethyl); C7(Carbamidomethyl)	2	1	1	1
BSA_P02769	GDMADCCEK	1085.38	C6(Carbamidomethyl); C7(Carbamidomethyl)	0	1	1	1
BSA_P02769	GDMADCCEKQEPE	1584.57	M3(Oxidation); C6(Carbamidomethyl); C7(Carbamidomethyl)	3	1	1	8
BSA_P02769	GDMADCCEKQEPE	1568.57	C6(Carbamidomethyl); C7(Carbamidomethyl)	3	1	1	5
BSA_P02769	GDMADCCEKQEPERNE	1983.75	M3(Oxidation); C6(Carbamidomethyl); C7(Carbamidomethyl)	4	1	1	12
BSA_P02769	GDMADCCEKQEPERNE	1967.76	C6(Carbamidomethyl); C7(Carbamidomethyl)	4	1	1	8
BSA_P02769	GDMADCCEKQEPERNECF	2290.86	M3(Oxidation); C6(Carbamidomethyl); C7(Carbamidomethyl); C17(Carbamidomethyl)	5	1	1	75																																					3	3	764.29	764.288	14.7751	13.1098
BSA_P02769	GDMADCCEKQEPERNECF	2274.87	C6(Carbamidomethyl); C7(Carbamidomethyl); C17(Carbamidomethyl)	5	1	1	65																																					2	2	1137.94	1137.93	14.8289	14.5751
BSA_P02769	GDMADCCEKQEPERNECFL	2403.94	M3(Oxidation); C6(Carbamidomethyl); C7(Carbamidomethyl); C17(Carbamidomethyl)	1	1	1	9																																					3	3	801.985	801.984	16.3213	16.5581
BSA_P02769	GDMADCCEKQEPERNECFL	2387.94	C6(Carbamidomethyl); C7(Carbamidomethyl); C17(Carbamidomethyl)	1	1	1	13																																					2	2	1194.48	1194.48	17.7733	17.7243
BSA_P02769	GDMADCCEKQEPERNECFLSHKDDSPDLPKLKPDPNTLCDEF	5037.21	C6(Carbamidomethyl); C7(Carbamidomethyl); C17(Carbamidomethyl); C39(Carbamidomethyl)	5	1	1	7																																					5	5	1008.25	1008.25	21.7619	21.7258
BSA_P02769	GEEHFKGL	916.455		1	1	1	1																																						2		458.731		14.713
BSA_P02769	GFQNALIVR	1017.59		1	1	1	9
BSA_P02769	GFQNALIVRY	1180.65		2	1	1	10																																					2	2	590.828	590.827	22.5281	22.6231
BSA_P02769	GKVGTRCCTKPESERMPCTEDY	2661.17	C7(Carbamidomethyl); C8(Carbamidomethyl); C18(Carbamidomethyl)	0	1	1	1																																					3		887.727		12.4555
BSA_P02769	GKVGTRCCTKPESERMPCTEDYL	2774.25	C7(Carbamidomethyl); C8(Carbamidomethyl); C18(Carbamidomethyl)	1	1	1	1																																					3		925.42		14.9675
BSA_P02769	GLVLIAFSQY	1110.63		1	1	1	3
BSA_P02769	GLVLIAFSQYLQQCPF	1883.98	C14(Carbamidomethyl)	2	1	1	6
BSA_P02769	GLVLIAFSQYLQQCPFD	1999	C14(Carbamidomethyl)	0	1	1	2
BSA_P02769	GLVLIAFSQYLQQCPFDE	2128.05	C14(Carbamidomethyl)	1	1	1	17
BSA_P02769	GLVLIAFSQYLQQCPFDEHVK	2492.28	C14(Carbamidomethyl)	0	1	1	591	3	4	3	4	831.431	623.825	831.431	623.825	35.7516	31.4866	35.7516	31.4866	1272.33	2325.17	1272.33	2325.17	5.93862	5.66827	5.93862	5.66827	High	High	High	High
BSA_P02769	GPKLVVSTQTALA	1284.76		1	1	1	86																									2	2	642.881	642.883	37.5169	20.1473	767.152	588.696	2.72718	2.67338	High	High
BSA_P02769	HADICTLPDTE	1271.56	C5(Carbamidomethyl)	2	1	1	82
BSA_P02769	HADICTLPDTEK	1399.65	C5(Carbamidomethyl)	3	1	1	190
BSA_P02769	HADICTLPDTEKQIK	1768.9	C5(Carbamidomethyl)	4	1	1	14
BSA_P02769	HADICTLPDTEKQIKK	1897	C5(Carbamidomethyl)	2	1	1	9
BSA_P02769	HADICTLPDTEKQIKKQTAL	2310.21	C5(Carbamidomethyl)	1	1	1	13																																					2	3	1155.61	770.748	16.9996	17.534
BSA_P02769	HADICTLPDTEKQIKKQTALVE	2538.35	C5(Carbamidomethyl)	3	1	1	3
BSA_P02769	HADICTLPDTEKQIKKQTALVEL	2651.42	C5(Carbamidomethyl)	2	1	1	4																																					3	3	884.477	884.473	20.8636	20.895
BSA_P02769	HADICTLPDTEKQIKKQTALVELL	2764.5	C5(Carbamidomethyl)	3	1	1	15																																					3	3	922.172	922.17	23.9677	23.637
BSA_P02769	HEKTPVSEKVTKCCTESL	2133.04	C13(Carbamidomethyl); C14(Carbamidomethyl)	0	1	1	5																																					3	3	711.686	711.681	11.7035	11.8576
BSA_P02769	HFKGLVLIAFSQYLQQCPFDE	2540.29	C17(Carbamidomethyl)	1	1	1	11																										2		1270.65		32.4402		868.453		3.78281		High
BSA_P02769	HKPKATEEQLKTVMENF	2030.05		2	1	1	9
BSA_P02769	HLVDEPQNLIK	1305.72		1	1	1	1542	2	2	2	2	653.367	653.362	653.367	653.362	37.9769	17.6241	37.9769	17.6241	645.276	775.07	645.276	775.07	3.32322	3.32848	3.32322	3.32848	High	High	High	High
BSA_P02769	HLVDEPQNLIKQNCDQFEK	2355.14	C14(Carbamidomethyl)	5	1	1	1
BSA_P02769	HPEYAVSVLLR	1283.72		1	1	1	98	3	3	3	3	428.579	428.574	428.579	428.574	20.0086	19.9336	20.0086	19.9336	668.836	574.905	668.836	574.905	3.15464	3.231	3.15464	3.231	High	High	High	High
BSA_P02769	HPYFYAPELLYY	1575.76		4	1	1	3
BSA_P02769	HPYFYAPELLYYANK	1888.94		5	1	1	226	3	3	3	3	630.316	630.314	630.316	630.314	27.4381	25.9321	27.4381	25.9321	1351.61	1793.58	1351.61	1793.58	4.48547	4.31056	4.48547	4.31056	High	High	High	High
BSA_P02769	HPYFYAPELLYYANKYNGVFQECCQAEDK	3617.63	C23(Carbamidomethyl); C24(Carbamidomethyl)	1	1	1	2	4		4		905.164		905.164		28.2338		28.2338		676.095		676.095		4.10464		4.10464		High		High
BSA_P02769	HPYFYAPELLYYANKYNGVFQECCQAEDKGACLLPK	4357.04	C23(Carbamidomethyl); C24(Carbamidomethyl); C32(Carbamidomethyl)	2	1	1	2	4		4		1090.02		1090.02		28.5679		28.5679		488.753		488.753		3.67398		3.67398		High		High
BSA_P02769	HTLFGDEL	931.454		2	1	1	4																																					2	2	466.233	466.231	21.9955	21.8951
BSA_P02769	HTLFGDELCKVASL	1589.81	C9(Carbamidomethyl)	3	1	1	2																																					3	3	530.608	530.605	25.8365	25.9251
BSA_P02769	IAHRFKDLGE	1185.64		3	1	1	18																									2	2	593.328	593.323	12.0599	12.1699	835.694	800.429	2.43297	2.26109	High	High
BSA_P02769	IAHRFKDLGEE	1314.69		5	1	1	22																									2	2	657.849	657.846	12.7941	12.8779	868.732	671.879	3.37705	2.98041	High	High
BSA_P02769	IAHRFKDLGEEHF	1598.81		4	1	1	4
BSA_P02769	IAHRFKDLGEEHFKGLVLIAFSQYLQQCPFDE	3835.96	C28(Carbamidomethyl)	4	1	1	12																									3	3	1279.32	1279.33	29.8807	29.9371	1015.68	1084.18	4.95204	6.05869	High	High
BSA_P02769	IAHRFKDLGEEHFKGLVLIAFSQYLQQCPFDEHVKLVNE	4655.41	C28(Carbamidomethyl)	5	1	1	18																									4	5	1164.61	931.89	28.79	28.8545	1487.73	2146.44	6.48635	6.07521	High	High
BSA_P02769	IARRHPYFYAPE	1519.79		0	1	1	11																									2	2	760.4	760.399	14.5189	14.5258	488.178	415.508	2.14332	1.92195	High	High
BSA_P02769	IARRHPYFYAPELLYYANKYNGVFQE	3222.63		4	1	1	5
BSA_P02769	IARRHPYFYAPELLYYANKYNGVFQECCQAEDKGACLLPKIE	5095.5	C27(Carbamidomethyl); C28(Carbamidomethyl); C36(Carbamidomethyl)	4	1	1	2																									5	5	1019.91	1019.91	27.4252	27.4342	1269.55	1456.44	5.99042	5.09372	High	High
BSA_P02769	ICDNQDTISSK	1280.58	C2(Carbamidomethyl)	2	1	1	75
BSA_P02769	ICDNQDTISSKL	1393.67	C2(Carbamidomethyl)	0	1	1	43																																					2	2	697.339	697.339	17.4922	16.8987
BSA_P02769	ICDNQDTISSKLK	1521.76	C2(Carbamidomethyl)	1	1	1	6
BSA_P02769	ICDNQDTISSKLKE	1650.8	C2(Carbamidomethyl)	2	1	1	96
BSA_P02769	ICDNQDTISSKLKECCDKPL	2424.13	C2(Carbamidomethyl); C15(Carbamidomethyl); C16(Carbamidomethyl)	1	1	1	3																																					3	4	808.715	606.789	17.342	17.503
BSA_P02769	ICDNQDTISSKLKECCDKPLLE	2666.26	C2(Carbamidomethyl); C15(Carbamidomethyl); C16(Carbamidomethyl)	4	1	1	4
BSA_P02769	ICTLPDTEK	1076.54	C2(Carbamidomethyl)	2	1	1	7
BSA_P02769	ICTLPDTEKQIKKQTALVE	2215.21	C2(Carbamidomethyl)	5	1	1	3
BSA_P02769	IKQNCDQF	1052.48	C5(Carbamidomethyl)	0	1	1	32																																					2	2	526.748	526.745	11.7342	11.7511
BSA_P02769	IKQNCDQFEKLGEY	1771.84	C5(Carbamidomethyl)	2	1	1	30																																					3	3	591.286	591.286	17.4837	17.5482
BSA_P02769	ILNRLCVL	1000.6	C6(Carbamidomethyl)	2	1	1	1																																					2		500.803		21.2524
BSA_P02769	KADEKKFW	1051.56		3	1	1	30																																					2		526.285		12.1154
BSA_P02769	KCCAADDKEACF	1474.58	C2(Carbamidomethyl); C3(Carbamidomethyl); C11(Carbamidomethyl)	3	1	1	13
BSA_P02769	KDAIPENLPPLTADF	1640.86		4	1	1	6
BSA_P02769	KDAIPENLPPLTADFAE	1840.94		4	1	1	4
BSA_P02769	KDAIPENLPPLTADFAEDKDVCKNYQE	3120.51	C22(Carbamidomethyl)	6	1	1	2																									3	3	1040.84	1040.84	23.3428	23.5004	602.345	702.188	6.57559	4.94641	High	High
BSA_P02769	KDLGEEHF	974.463		1	1	1	173																																					2	2	487.735	487.733	12.7724	12.5395
BSA_P02769	KDLGEEHFK	1102.56		2	1	1	14
BSA_P02769	KDLGEEHFKGL	1272.66		2	1	1	9																																					3	3	424.893	424.892	14.6571	14.6843
BSA_P02769	KDLGEEHFKGLVL	1484.82		3	1	1	2																																					3	3	495.611	495.61	19.5113	19.6543
BSA_P02769	KDLGEEHFKGLVLIAF	1816		4	1	1	3																																						2		908.504		26.0552
BSA_P02769	KDLGEEHFKGLVLIAFSQY	2194.16		5	1	1	6																																					3	2	732.06	1097.58	27.6818	27.8647
BSA_P02769	KECCDKPLL	1162.56	C3(Carbamidomethyl); C4(Carbamidomethyl)	1	1	1	2																																					2	2	581.786	581.783	11.6115	11.6246
BSA_P02769	KECCDKPLLEKSHCIAEVEKDAIPENLPPLTADF	3966.95	C3(Carbamidomethyl); C4(Carbamidomethyl); C14(Carbamidomethyl)	4	1	1	9																																					3	3	1322.99	1322.98	24.9052	24.8793
BSA_P02769	KECCDKPLLEKSHCIAEVEKDAIPENLPPLTADFAEDKDVCKNY	5189.48	C3(Carbamidomethyl); C4(Carbamidomethyl); C14(Carbamidomethyl); C41(Carbamidomethyl)	5	1	1	7																																					4	4	1298.13	1298.12	23.7792	23.7039
BSA_P02769	KGLVLIAF	860.566		1	1	1	1
BSA_P02769	KGLVLIAFSQY	1238.72		3	1	1	1																																						2		619.861		26.9848
BSA_P02769	KHKPKATEEQLKTVMENF	2174.14	M15(Oxidation)	1	1	1	10																																					3	3	725.387	725.383	13.0307	13.4294
BSA_P02769	KHKPKATEEQLKTVMENF	2158.14		1	1	1	15																																					2	2	1079.57	1079.57	16.7177	16.5178
BSA_P02769	KHLVDEPQNL	1192.64		1	1	1	11																																					2	2	596.822	596.821	13.62	13.6672
BSA_P02769	KKFWGKYLYE	1361.74		4	1	1	45																									2	2	681.366	681.369	17.5197	17.6685	822.219	995.623	3.10266	3.32278	High	High
BSA_P02769	KLFTFHAD	978.511		0	1	1	3																									2		489.759		16.9244		312.737		1.77483		High
BSA_P02769	KLFTFHADICTLPDTE	1907.94	C10(Carbamidomethyl)	3	1	1	70																									2	2	954.473	954.47	25.2958	23.7516	281.368	433.306	3.32119	3.74258	High	High
BSA_P02769	KLFTFHADICTLPDTEK	2036.04	C10(Carbamidomethyl)	4	1	1	21
BSA_P02769	KLFTFHADICTLPDTEKQIKKQTALVE	3174.71	C10(Carbamidomethyl)	3	1	1	21																									3	4	1058.91	794.431	22.5674	21.9783	462.162	614.457	5.67012	4.99867	High	High
BSA_P02769	KLKHLVDEPQNLIKQNCDQFE	2596.32	C17(Carbamidomethyl)	3	1	1	6																										3		866.113		18.8366		1020.14		5.59362		High
BSA_P02769	KLKHLVDEPQNLIKQNCDQFEKLGE	3023.59	C17(Carbamidomethyl)	4	1	1	8																									3	3	1008.54	1008.53	20.3048	20.3477	1584.5	1414.16	6.11976	5.94115	High	High
BSA_P02769	KQEPERNECF	1336.61	C9(Carbamidomethyl)	2	1	1	2
BSA_P02769	KQIKKQTALVE	1285.79		0	1	1	6																										2		643.399		8.8461		314.968		2.46153		High
BSA_P02769	KQTALVELLK	1142.72		2	1	1	214	3	3	3	3	381.579	381.576	381.579	381.576	18.626	19.7899	18.626	19.7899	806.164	590.8	806.164	590.8	3.13094	2.97982	3.13094	2.97982	High	High	High	High
BSA_P02769	KSHCIAE	844.401	C4(Carbamidomethyl)	0	1	1	1
BSA_P02769	KSHCIAEVE	1072.52	C4(Carbamidomethyl)	2	1	1	1
BSA_P02769	KSHCIAEVEKDAIPE	1725.86	C4(Carbamidomethyl)	5	1	1	33																									2	2	863.436	863.434	14.6292	14.6955	585.612	558.706	3.31584	3.41361	High	High
BSA_P02769	KSLHTLF	845.492		0	1	1	2
BSA_P02769	KSLHTLFGDE	1146.59		2	1	1	51																									2	2	573.797	573.795	16.9287	17.2717	1155.46	866.159	2.97993	3.04671	High	High
BSA_P02769	KSLHTLFGDELCK	1547.79	C12(Carbamidomethyl)	3	1	1	2
BSA_P02769	KSLHTLFGDELCKVASLRE	2203.17	C12(Carbamidomethyl)	3	1	1	6
BSA_P02769	KTPVSEKVTKCCTE	1666.83	C11(Carbamidomethyl); C12(Carbamidomethyl)	1	1	1	15
BSA_P02769	KTVMENF	868.426		0	1	1	6																																					2	2	434.717	434.716	16.3426	16.3664
BSA_P02769	KTVMENF	884.417	M4(Oxidation)	0	1	1	5																																						2		442.712		12.0262
BSA_P02769	KTVMENFVAF	1185.6		1	1	1	3																																					2	2	593.305	593.303	25.4161	25.4749
BSA_P02769	KVPQVSTPTLVE	1297.75		1	1	1	200
BSA_P02769	KVPQVSTPTLVEVSR	1639.95		1	1	1	638	3	3	3	3	547.322	547.317	547.322	547.317	18.6147	18.2679	18.6147	18.2679	1652.54	1459.84	1652.54	1459.84	4.46821	4.18157	4.46821	4.18157	High	High	High	High
BSA_P02769	KVTKCCTESLVNRRPCFSALTPDETYVPKAFDE	3918.9	C5(Carbamidomethyl); C6(Carbamidomethyl); C16(Carbamidomethyl)	4	1	1	1																										4		980.479		21.8773		465.287		3.4934		High
BSA_P02769	LAKYICDNQDTISSKLKE	2126.1	C6(Carbamidomethyl)	5	1	1	29																									3	3	709.369	709.369	17.063	17.1233	2292.88	2113.14	5.90759	5.97349	High	High
BSA_P02769	LCKVASLRE	1075.6	C2(Carbamidomethyl)	2	1	1	40																									2	2	538.304	538.301	13.1241	12.0823	763.898	925.976	2.44286	2.36342	High	High
BSA_P02769	LCKVASLRETY	1339.71	C2(Carbamidomethyl)	1	1	1	3
BSA_P02769	LCKVASLRETYGDMADCCE	2277.96	C2(Carbamidomethyl); C17(Carbamidomethyl); C18(Carbamidomethyl)	3	1	1	2																										3		759.993		18.3232		924		4.43693		High
BSA_P02769	LCKVASLRETYGDMADCCEKQEPE	2889.27	C2(Carbamidomethyl); C17(Carbamidomethyl); C18(Carbamidomethyl)	5	1	1	2																									3	3	963.763	963.755	18.2337	18.3604	1019.86	915.33	5.4539	5.00297	High	High
BSA_P02769	LCKVASLRETYGDMADCCEKQEPERNE	3304.46	C2(Carbamidomethyl); M14(Oxidation); C17(Carbamidomethyl); C18(Carbamidomethyl)	6	1	1	5																									4	4	826.871	826.87	15.2573	15.478	791.619	744.356	4.16759	4.65003	High	High
BSA_P02769	LCKVASLRETYGDMADCCEKQEPERNE	3288.44	C2(Carbamidomethyl); C17(Carbamidomethyl); C18(Carbamidomethyl)	6	1	1	18																									3	3	1096.82	1096.82	17.2052	17.3161	1448.33	2236.18	6.77918	6.51952	High	High
BSA_P02769	LCVLHEK	898.487	C2(Carbamidomethyl)	0	1	1	10	2		2		449.745		449.745		10.8093		10.8093		405.743		405.743		1.839		1.839		High		High
BSA_P02769	LCVLHEKTPVSEK	1539.83	C2(Carbamidomethyl)	3	1	1	8	3		3		513.947		513.947		12.6261		12.6261		678.981		678.981		3.44096		3.44096		High		High
BSA_P02769	LCVLHEKTPVSEKVTK	1868.04	C2(Carbamidomethyl)	4	1	1	3	4		4		467.765		467.765		12.9945		12.9945		380.677		380.677		2.48295		2.48295		High		High
BSA_P02769	LECADDRADLAKY	1539.72	C3(Carbamidomethyl)	2	1	1	2																																					2	2	770.361	770.362	15.7415	15.7808
BSA_P02769	LEKSHCIAEVEKDAIPENLPPLTADF	2936.49	C6(Carbamidomethyl)	3	1	1	29																																					2	2	1468.75	1468.74	25.6178	25.6747
BSA_P02769	LEKSHCIAEVEKDAIPENLPPLTADFAEDKDVCKNY	4158.98	C6(Carbamidomethyl); C33(Carbamidomethyl)	4	1	1	3																																						3		1387		23.7155
BSA_P02769	LFTFHADICTLPD	1549.74	C9(Carbamidomethyl)	1	1	1	4
BSA_P02769	LFTFHADICTLPDTE	1779.84	C9(Carbamidomethyl)	2	1	1	42
BSA_P02769	LFTFHADICTLPDTEK	1907.93	C9(Carbamidomethyl)	0	1	1	883	2	2	2	2	954.469	954.463	954.469	954.463	23.2062	23.7748	23.2062	23.7748	2131.65	1641.97	2131.65	1641.97	5.57924	5.40985	5.57924	5.40985	High	High	High	High
BSA_P02769	LFTFHADICTLPDTEKQIK	2277.17	C9(Carbamidomethyl)	4	1	1	9	4	4	4	4	570.048	570.044	570.048	570.044	22.337	22.4229	22.337	22.4229	917.857	1050.88	917.857	1050.88	3.31263	2.88192	3.31263	2.88192	High	High	High	High
BSA_P02769	LGEEHF	731.342		2	1	1	1
BSA_P02769	LGEEHFK	859.435		3	1	1	2
BSA_P02769	LGEYGFQNALIVR	1479.8		1	1	1	632	3	2	3	2	493.938	740.401	493.938	740.401	24.6303	28.5681	24.6303	28.5681	1617.69	1647.34	1617.69	1647.34	4.31385	4.36585	4.31385	4.36585	High	High	High	High
BSA_P02769	LGEYGFQNALIVRYTR	1900.01		1	1	1	5	3	3	3	3	634.011	634.007	634.011	634.007	24.0208	24.0329	24.0208	24.0329	359.708	404.672	359.708	404.672	2.34448	2.58948	2.34448	2.58948	High	High	High	High
BSA_P02769	LGEYGFQNALIVRYTRKVPQVSTPTLVE	3178.73		4	1	1	2
BSA_P02769	LGEYGFQNALIVRYTRKVPQVSTPTLVEVSR	3520.94		5	1	1	3
BSA_P02769	LKECCDKPLLE	1404.69	C4(Carbamidomethyl); C5(Carbamidomethyl)	3	1	1	1
BSA_P02769	LKECCDKPLLEK	1532.79	C4(Carbamidomethyl); C5(Carbamidomethyl)	1	1	1	417	2	2	2	2	766.898	766.898	766.898	766.898	11.6789	11.7909	11.6789	11.7909	1379.48	1346.85	1379.48	1346.85	4.09297	4.2624	4.09297	4.2624	High	High	High	High
BSA_P02769	LKECCDKPLLEKSHCIAEVEKDAIPENLPPLTADF	4080.03	C4(Carbamidomethyl); C5(Carbamidomethyl); C15(Carbamidomethyl)	3	1	1	3
BSA_P02769	LKHKPKATEEQLKTVMENF	2271.23		2	1	1	3																																					2	3	1136.12	757.749	17.0964	17.4538
BSA_P02769	LKHLVDEPQNLIK	1546.9		1	1	1	10	3	3	3	3	516.304	516.304	516.304	516.304	16.7288	16.4095	16.7288	16.4095	1428.96	353.587	1428.96	353.587	4.84929	2.04335	4.84929	2.04335	High	High	High	High
BSA_P02769	LKPDPNTLCD	1172.57	C9(Carbamidomethyl)	0	1	1	4
BSA_P02769	LKPDPNTLCDE	1301.62	C9(Carbamidomethyl)	1	1	1	18
BSA_P02769	LKPDPNTLCDEF	1448.68	C9(Carbamidomethyl)	0	1	1	234
BSA_P02769	LKPDPNTLCDEFK	1576.77	C9(Carbamidomethyl)	2	1	1	258	3	3	3	3	526.266	526.26	526.266	526.26	18.8756	19.3264	18.8756	19.3264	1085.37	915.141	1085.37	915.141	3.07822	3.14046	3.07822	3.14046	High	High	High	High
BSA_P02769	LKPDPNTLCDEFKAD	1762.84	C9(Carbamidomethyl)	3	1	1	2
BSA_P02769	LKPDPNTLCDEFKADE	1891.88	C9(Carbamidomethyl)	4	1	1	14
BSA_P02769	LKPDPNTLCDEFKADEK	2019.98	C9(Carbamidomethyl)	5	1	1	114	2	2	2	2	1010.5	1010.48	1010.5	1010.48	18.6172	18.9831	18.6172	18.9831	566.188	498.101	566.188	498.101	4.25231	4.02005	4.25231	4.02005	High	High	High	High
BSA_P02769	LKPDPNTLCDEFKADEKK	2148.07	C9(Carbamidomethyl)	6	1	1	53	2	4	2	4	1074.54	537.771	1074.54	537.771	17.1712	18.0101	17.1712	18.0101	1212.22	477.407	1212.22	477.407	3.58487	2.71807	3.58487	2.71807	High	High	High	High
BSA_P02769	LLECADDR	991.45	C4(Carbamidomethyl)	3	1	1	4
BSA_P02769	LLECADDRADLAK	1489.73	C4(Carbamidomethyl)	5	1	1	1
BSA_P02769	LLKHKPKATEE	1293.76		1	1	1	3
BSA_P02769	LLKHKPKATEEQLKTVME	2123.21		2	1	1	23																									3	3	708.407	708.408	13.2761	13.7279	752.724	824.408	4.13303	4.29712	High	High
BSA_P02769	LLKHKPKATEEQLKTVME	2139.2	M17(Oxidation)	2	1	1	5																									3		713.74		13.3902		1115.67		4.05785		High
BSA_P02769	LLKHKPKATEEQLKTVMENFVAFVDKCCAADDKE	3993.01	C27(Carbamidomethyl); C28(Carbamidomethyl)	6	1	1	3																									5		799.408		26.3669		2578.79		6.78606		High
BSA_P02769	LLYYANK	884.489		0	1	1	33
BSA_P02769	LLYYANKYNGVFQE	1721.87		0	1	1	147																									3	2	574.627	861.437	23.6023	24.8598	977.888	970.355	4.10679	4.36232	High	High
BSA_P02769	LLYYANKYNGVFQECCQAE	2370.07	C15(Carbamidomethyl); C16(Carbamidomethyl)	5	1	1	11																									2	2	1185.54	1185.54	23.3833	23.3902	1099.74	1470.88	4.07904	4.82649	High	High
BSA_P02769	LLYYANKYNGVFQECCQAEDKGACLLPKIE	3594.72	C15(Carbamidomethyl); C16(Carbamidomethyl); C24(Carbamidomethyl)	3	1	1	12																									4	4	899.436	899.437	25.4669	25.376	2090.09	1857.04	5.45755	6.73253	High	High
BSA_P02769	LPKIETMREKVL	1456.87		1	1	1	7																																					2	2	728.936	728.936	17.4467	17.265
BSA_P02769	LPKLKPDPNTLCDE	1639.84	C12(Carbamidomethyl)	2	1	1	4																									2	2	820.42	820.425	18.0289	18.0588	783.537	707.182	3.65622	3.99525	High	High
BSA_P02769	LPKLKPDPNTLCDEF	1786.91	C12(Carbamidomethyl)	2	1	1	9
BSA_P02769	LQQCPF	792.373	C4(Carbamidomethyl)	0	1	1	1
BSA_P02769	LQQCPFDE	1036.45	C4(Carbamidomethyl)	2	1	1	7
BSA_P02769	LQQCPFDEHVK	1400.67	C4(Carbamidomethyl)	3	1	1	24
BSA_P02769	LQQCPFDEHVKL	1513.75	C4(Carbamidomethyl)	2	1	1	12																																					2	2	757.38	757.38	18.8759	19.0334
BSA_P02769	LQQCPFDEHVKLVNE	1855.92	C4(Carbamidomethyl)	3	1	1	6
BSA_P02769	LQQCPFDEHVKLVNELTEF	2346.16	C4(Carbamidomethyl)	4	1	1	24																																					2	2	1173.58	1173.58	26.7911	26.9333
BSA_P02769	LRCASIQK	975.548	C3(Carbamidomethyl)	1	1	1	1
BSA_P02769	LRLAKEY	892.526		2	1	1	4																																					2	2	446.769	446.767	12.1132	12.2894
BSA_P02769	LSHKDDSPDLPK	1351.69		4	1	1	70
BSA_P02769	LSHKDDSPDLPKLKPDPNTL	2230.19		3	1	1	10																																					2	2	1115.6	1115.6	17.1009	17.1731
BSA_P02769	LSHKDDSPDLPKLKPDPNTLCDE	2634.28	C21(Carbamidomethyl)	4	1	1	26
BSA_P02769	LSHKDDSPDLPKLKPDPNTLCDEF	2781.36	C21(Carbamidomethyl)	5	1	1	188																																					3	3	927.786	927.788	20.7961	21.5151
BSA_P02769	LSQKFPK	847.502		1	1	1	1
BSA_P02769	LSQKFPKAEFVEVTK	1750.99		5	1	1	6
BSA_P02769	LTKVHKECCHGDLLE	1838.9	C8(Carbamidomethyl); C9(Carbamidomethyl)	4	1	1	3
BSA_P02769	LVNELTEF	964.505		0	1	1	43
BSA_P02769	LVNELTEFAK	1163.63		0	1	1	744	2	2	2	2	582.322	582.319	582.322	582.319	27.4328	21.8529	27.4328	21.8529	611.221	613.189	611.221	613.189	3.27681	3.39931	3.27681	3.39931	High	High	High	High
BSA_P02769	LVTDLTK	789.472		1	1	1	96	2		2		395.241		395.241		13.8728		13.8728		183.238		183.238		1.57685		1.57685		High		High
BSA_P02769	LVVSTQTALA	1002.59		0	1	1	181	2	2	2	2	501.798	501.797	501.798	501.797	20.7036	21.0263	20.7036	21.0263	327.577	345.157	327.577	345.157	2.27748	2.35051	2.27748	2.35051	High	High	High	High
BSA_P02769	MADCCEKQEPE	1396.52	C4(Carbamidomethyl); C5(Carbamidomethyl)	3	1	1	1
BSA_P02769	MADCCEKQEPERNE	1795.71	C4(Carbamidomethyl); C5(Carbamidomethyl)	3	1	1	6																										3		599.242		9.58803		767.296		3.64569		High
BSA_P02769	MADCCEKQEPERNE	1811.71	M1(Oxidation); C4(Carbamidomethyl); C5(Carbamidomethyl)	5	1	1	1
BSA_P02769	MADCCEKQEPERNECF	2102.82	C4(Carbamidomethyl); C5(Carbamidomethyl); C15(Carbamidomethyl)	6	1	1	4
BSA_P02769	MPCTEDY	915.329	C3(Carbamidomethyl)	0	1	1	1
BSA_P02769	MPCTEDYLSLILNR	1740.84	M1(Oxidation); C3(Carbamidomethyl)	1	1	1	153	2	2	2	2	870.923	870.92	870.923	870.919	28.8928	29.6172	28.8928	29.0448	1799.16	1833.86	1799.16	1995.7	4.14404	4.23151	4.14404	4.22832	High	High	High	High
BSA_P02769	MPCTEDYLSLILNR	1724.85	C3(Carbamidomethyl)	1	1	1	506	2	2	2	2	862.921	862.923	862.921	862.923	42.5393	30.2599	42.5393	30.2599	2255.39	2162.39	2255.39	2162.39	4.57977	4.51302	4.57977	4.51302	High	High	High	High
BSA_P02769	MPCTEDYLSLILNRLCVLHEK	2604.31	C3(Carbamidomethyl); C16(Carbamidomethyl)	4	1	1	3
BSA_P02769	MPCTEDYLSLILNRLCVLHEKTPVSE	3117.56	C3(Carbamidomethyl); C16(Carbamidomethyl)	5	1	1	2
BSA_P02769	MPCTEDYLSLILNRLCVLHEKTPVSEK	3245.66	C3(Carbamidomethyl); C16(Carbamidomethyl)	6	1	1	11	5	5	5	5	649.938	649.934	649.938	649.934	29.3929	29.498	29.3929	29.498	518.792	441.036	518.792	441.036	3.1941	2.32689	3.1941	2.32689	High	High	High	High
BSA_P02769	NECFLSHK	1034.48	C3(Carbamidomethyl)	1	1	1	8	2		2		517.74		517.74		11.3165		11.3165		487.068		487.068		2.11421		2.11421		High		High
BSA_P02769	NECFLSHKDD	1264.53	C3(Carbamidomethyl)	3	1	1	1
BSA_P02769	NECFLSHKDDSPD	1563.64	C3(Carbamidomethyl)	4	1	1	1
BSA_P02769	NECFLSHKDDSPDLPK	1901.88	C3(Carbamidomethyl)	6	1	1	115	2	2	2	2	951.444	951.44	951.444	951.44	15.6983	15.8188	15.6983	15.8188	2437.86	2009.78	2437.86	2009.78	4.53517	4.54451	4.53517	4.54451	High	High	High	High
BSA_P02769	NFVAFVDK	939.498		1	1	1	7
BSA_P02769	NFVAFVDKCCAAD	1516.67	C9(Carbamidomethyl); C10(Carbamidomethyl)	2	1	1	7																									2	2	758.838	758.835	21.6325	21.7179	1644.39	1276.65	3.06734	2.44222	High	High
BSA_P02769	NFVAFVDKCCAADD	1631.69	C9(Carbamidomethyl); C10(Carbamidomethyl)	2	1	1	6																									2	2	816.351	816.35	21.8398	21.9332	1812.03	1862.01	4.15768	3.36183	High	High
BSA_P02769	NFVAFVDKCCAADDKE	1888.84	C9(Carbamidomethyl); C10(Carbamidomethyl)	5	1	1	110																									2	2	944.922	944.917	43.9425	19.2268	2551.04	3162.28	4.5598	5.24832	High	High
BSA_P02769	NFVAFVDKCCAADDKEACFAVE	2566.13	C9(Carbamidomethyl); C10(Carbamidomethyl); C18(Carbamidomethyl)	4	1	1	3																									2		1283.57		23.8941		1749.28		4.99733		High
BSA_P02769	NGVFQECCQAEDK	1584.65	C7(Carbamidomethyl); C8(Carbamidomethyl)	1	1	1	26
BSA_P02769	NGVFQECCQAEDKGACL	1985.83	C7(Carbamidomethyl); C8(Carbamidomethyl); C16(Carbamidomethyl)	1	1	1	16																																					2	2	993.416	993.417	18.9807	19.2617
BSA_P02769	NGVFQECCQAEDKGACLL	2098.9	C7(Carbamidomethyl); C8(Carbamidomethyl); C16(Carbamidomethyl)	2	1	1	4																																					2	2	1049.95	1049.95	22.5925	22.6416
BSA_P02769	NGVFQECCQAEDKGACLLPK	2324.05	C7(Carbamidomethyl); C8(Carbamidomethyl); C16(Carbamidomethyl)	2	1	1	21
BSA_P02769	NGVFQECCQAEDKGACLLPKIE	2566.19	C7(Carbamidomethyl); C8(Carbamidomethyl); C16(Carbamidomethyl)	4	1	1	14
BSA_P02769	NGVFQECCQAEDKGACLLPKIETMR	2954.39	C7(Carbamidomethyl); C8(Carbamidomethyl); C16(Carbamidomethyl)	3	1	1	3
BSA_P02769	NGVFQECCQAEDKGACLLPKIETMREKVL	3423.67	C7(Carbamidomethyl); C8(Carbamidomethyl); C16(Carbamidomethyl)	3	1	1	7																																					3	3	1141.89	1141.89	24.0209	24.0789
BSA_P02769	NLPPLTADF	987.517		1	1	1	63
BSA_P02769	NLPPLTADFAE	1187.6		2	1	1	39																									2	2	594.304	594.307	27.3743	27.4278	1417.63	1383.97	3.26307	3.3217	High	High
BSA_P02769	NLPPLTADFAED	1302.63		2	1	1	4
BSA_P02769	NLPPLTADFAEDK	1430.72		4	1	1	78
BSA_P02769	NLPPLTADFAEDKD	1545.75		4	1	1	9
BSA_P02769	NLPPLTADFAEDKDVCK	1932.95	C16(Carbamidomethyl)	6	1	1	101
BSA_P02769	NLPPLTADFAEDKDVCKNY	2210.05	C16(Carbamidomethyl)	5	1	1	11
BSA_P02769	NLPPLTADFAEDKDVCKNYQE	2467.16	C16(Carbamidomethyl)	6	1	1	26																									2	2	1234.09	1234.08	22.4764	22.7861	418.757	590.56	4.34085	4.56911	High	High
BSA_P02769	NQDTISSKLKE	1262.67		3	1	1	11																									2	2	631.837	631.835	12.3629	12.4672	1146.35	1170.49	3.12087	3.32217	High	High
BSA_P02769	NYQEAKDAFLGSF	1489.7		3	1	1	4
BSA_P02769	NYQEAKDAFLGSFLYEYSR	2301.09		4	1	1	4		3		3		767.698		767.698		27.9661		27.9661		785.338		785.338		3.23849		3.23849		High		High
BSA_P02769	NYQEAKDAFLGSFLYEYSRRHPEYAVSVLLRLAKEYEATLEECCAK	5517.72	C43(Carbamidomethyl); C44(Carbamidomethyl)	5	1	1	4	5		5		1104.35		1104.35		33.3665		33.3665		489.808		489.808		3.49112		3.49112		High		High
BSA_P02769	PDTEKQIKKQTAL	1499.85		0	1	1	1																																					2		750.428		17.0367
BSA_P02769	PHACYSTVFDKLKHLVDEPQNLIKQNCDQFEKLGE	4201.08	C4(Carbamidomethyl); C27(Carbamidomethyl)	5	1	1	1																										5		841.023		27.975		1773.39		4.25112		High
BSA_P02769	PKIETMREKVL	1343.78		0	1	1	2																																					2	2	672.392	672.394	17.2663	17.4378
BSA_P02769	PNTLCDEFKADE	1438.62	C5(Carbamidomethyl)	3	1	1	2																										2		719.814		19.478		969.446		3.65119		High
BSA_P02769	PQNLIKQNCDQFE	1633.77	C9(Carbamidomethyl)	1	1	1	1																										2		817.388		17.7666		999.409		3.14031		High
BSA_P02769	QEAKDAFLGSF	1212.6		3	1	1	282																																					2	2	606.799	606.799	22.8255	23.6392
BSA_P02769	QEAKDAFLGSFL	1325.68		3	1	1	6																																					2	2	663.343	663.341	27.6058	27.6145
BSA_P02769	QEAKDAFLGSFLY	1488.74		3	1	1	28																																					2	2	744.874	744.875	28.2081	28.3922
BSA_P02769	QEAKDAFLGSFLYE	1617.79		5	1	1	2
BSA_P02769	QECCQAEDKGACL	1568.62	C3(Carbamidomethyl); C4(Carbamidomethyl); C12(Carbamidomethyl)	0	1	1	7																																					2	2	784.815	784.812	12.7132	13.119
BSA_P02769	QECCQAEDKGACLL	1681.7	C3(Carbamidomethyl); C4(Carbamidomethyl); C12(Carbamidomethyl)	1	1	1	1																																					2		841.355		16.8351
BSA_P02769	QECCQAEDKGACLLPKIE	2148.97	C3(Carbamidomethyl); C4(Carbamidomethyl); C12(Carbamidomethyl)	3	1	1	8
BSA_P02769	QECCQAEDKGACLLPKIETMREKVL	3006.48	C3(Carbamidomethyl); C4(Carbamidomethyl); C12(Carbamidomethyl)	2	1	1	3																																					3	3	1002.83	1002.82	21.8404	21.9104
BSA_P02769	QEPERNECF	1208.51	C8(Carbamidomethyl)	1	1	1	6
BSA_P02769	QEPERNECFLSHK	1673.78	C8(Carbamidomethyl)	3	1	1	60	2	2	2	2	837.392	837.392	837.392	837.392	11.4718	11.6719	11.4718	11.6719	326.813	346.619	326.813	346.619	2.72206	2.7293	2.72206	2.7293	High	High	High	High
BSA_P02769	QEPERNECFLSHKDD	1903.84	C8(Carbamidomethyl)	5	1	1	2
BSA_P02769	QEPERNECFLSHKDDSPDLPK	2541.18	C8(Carbamidomethyl)	2	1	1	71	3	3	3	3	847.731	847.731	847.731	847.731	14.9764	15.3504	14.9764	15.3504	1047.5	882.224	1047.5	882.224	5.28039	5.14064	5.28039	5.14064	High	High	High	High
BSA_P02769	QNALIVRY	976.561		0	1	1	2
BSA_P02769	QNCDQFEK	1068.45	C3(Carbamidomethyl)	1	1	1	3
BSA_P02769	QNCDQFEKLGEY	1530.66	C3(Carbamidomethyl)	2	1	1	3
BSA_P02769	QNCDQFEKLGEYGFQNALIVR	2529.24	C3(Carbamidomethyl)	4	1	1	4	3		3		843.746		843.746		26.341		26.341		1567.3		1567.3		5.49611		5.49611		High		High
BSA_P02769	QNCDQFEKLGEYGFQNALIVRYTR	2949.45	C3(Carbamidomethyl)	5	1	1	2
BSA_P02769	QNCDQFEKLGEYGFQNALIVRYTRKVPQVSTPTLVEVSR	4570.36	C3(Carbamidomethyl)	4	1	1	2		5		5		914.878		914.878		26.5639		26.5639		553.503		553.503		3.32871		3.32871		High		High
BSA_P02769	QQCPFDEHVKLVNELTEF	2233.07	C3(Carbamidomethyl)	3	1	1	1																																					2		1117.04		26.38
BSA_P02769	QTALVELLK	1014.62		0	1	1	10	2		2		507.816		507.816		28.6469		28.6469		71.9491		71.9491		1.63221		1.63221		High		High
BSA_P02769	RADLAKYICDNQDTISSKLKE	2468.26	C9(Carbamidomethyl)	3	1	1	7																									3	4	823.426	617.82	20.4996	20.6611	1598.72	1494.45	5.65944	4.62053	High	High
BSA_P02769	RALKAWSVARLSQKFPKAE	2186.26		0	1	1	38																									2	2	1093.63	1093.63	17.2976	17.3729	222.86	280.151	3.57867	3.99316	High	High
BSA_P02769	RALKAWSVARLSQKFPKAEFVE	2561.45		3	1	1	10
BSA_P02769	RETYGDMADCCEKQEPERNECF	2840.11	M7(Oxidation); C10(Carbamidomethyl); C11(Carbamidomethyl); C21(Carbamidomethyl)	1	1	1	2																																					3	3	947.376	947.373	13.9398	14.0624
BSA_P02769	RETYGDMADCCEKQEPERNECF	2824.11	C10(Carbamidomethyl); C11(Carbamidomethyl); C21(Carbamidomethyl)	1	1	1	10																																					3	3	942.04	942.043	15.9999	15.9017
BSA_P02769	RETYGDMADCCEKQEPERNECFL	2937.21	C10(Carbamidomethyl); C11(Carbamidomethyl); C21(Carbamidomethyl)	2	1	1	6																																					3	3	979.738	979.74	18.2494	18.3949
BSA_P02769	RHPEYAVSVLLR	1439.82		2	1	1	778	3	3	3	3	480.612	480.61	480.612	480.61	18.5674	17.3705	18.5674	17.3705	1756.58	1797.86	1756.58	1797.86	4.55036	4.51554	4.55036	4.51554	High	High	High	High
BSA_P02769	RHPYFYAPE	1179.56		1	1	1	2
BSA_P02769	RHPYFYAPELLY	1568.8		5	1	1	2
BSA_P02769	RHPYFYAPELLYY	1731.86		6	1	1	17
BSA_P02769	RHPYFYAPELLYYANK	2045.04		6	1	1	591	3	2	3	2	682.352	1023.02	682.352	1023.02	22.96	23.2561	22.96	23.2561	2338.36	1674.97	2338.36	1674.97	5.06149	5.06364	5.06149	5.06364	High	High	High	High
BSA_P02769	RHPYFYAPELLYYANKYNGVFQE	2882.41		3	1	1	1
BSA_P02769	RHPYFYAPELLYYANKYNGVFQECCQAEDK	3773.73	C24(Carbamidomethyl); C25(Carbamidomethyl)	6	1	1	4
BSA_P02769	RLAKEYEATLEECCAKDDPHACY	2829.23	C13(Carbamidomethyl); C14(Carbamidomethyl); C22(Carbamidomethyl)	3	1	1	2																																					4		708.063		16.8085
BSA_P02769	RMPCTEDY	1071.43	C4(Carbamidomethyl)	2	1	1	2
BSA_P02769	RMPCTEDYLSLILNRLCVLHEKTPVSE	3273.67	C4(Carbamidomethyl); C17(Carbamidomethyl)	3	1	1	1																									4		819.174		29.981		741.239		4.82039		High
BSA_P02769	RMPCTEDYLSLILNRLCVLHEKTPVSEKVTKCCTE	4280.14	C4(Carbamidomethyl); C17(Carbamidomethyl); C32(Carbamidomethyl); C33(Carbamidomethyl)	4	1	1	1																									5		856.833		27.0943		693.857		4.14712		High
BSA_P02769	RNECFLSHKDDSPDLPK	2057.99	C4(Carbamidomethyl)	6	1	1	4
BSA_P02769	RNECFLSHKDDSPDLPKLKPDPNTLCDE	3340.57	C4(Carbamidomethyl); C26(Carbamidomethyl)	6	1	1	2																										4		835.898		19.518		1655.46		5.51763		High
BSA_P02769	RPCFSALTPDE	1292.6	C3(Carbamidomethyl)	1	1	1	6
BSA_P02769	RPCFSALTPDETY	1556.71	C3(Carbamidomethyl)	1	1	1	30
BSA_P02769	RPCFSALTPDETYVPK	1880.93	C3(Carbamidomethyl)	4	1	1	438	4	4	4	4	470.989	470.984	470.989	470.984	19.9055	20.0517	19.9055	20.0517	700.433	602.403	700.433	602.403	4.24396	4.75483	4.24396	4.75483	High	High	High	High
BSA_P02769	SALTPDETY	996.454		0	1	1	20																																					2	2	498.731	498.732	18.5807	18.4769
BSA_P02769	SALTPDETYVPK	1320.67		3	1	1	56
BSA_P02769	SALTPDETYVPKAF	1538.79		2	1	1	80																																					2	3	769.893	513.597	23.4704	23.2949
BSA_P02769	SALTPDETYVPKAFDE	1782.85		5	1	1	3
BSA_P02769	SALTPDETYVPKAFDEKLF	2171.1		4	1	1	8																																					2	2	1086.05	1086.05	26.3496	26.4244
BSA_P02769	SEIAHR	712.374		0	1	1	4		2		2		356.691		356.691		30.1826		30.1826		337.609		337.609		1.87748		1.87748		High		High
BSA_P02769	SERMPCTE	1025.41	M4(Oxidation); C6(Carbamidomethyl)	2	1	1	22																										2		513.207		10.5307		360.003		1.97389		High
BSA_P02769	SERMPCTE	1009.42	C6(Carbamidomethyl)	2	1	1	7
BSA_P02769	SERMPCTEDY	1303.5	M4(Oxidation); C6(Carbamidomethyl)	3	1	1	8
BSA_P02769	SERMPCTEDY	1287.5	C6(Carbamidomethyl)	3	1	1	6
BSA_P02769	SERMPCTEDYLSLILNRLCVLHE	2848.4	C6(Carbamidomethyl); C19(Carbamidomethyl)	3	1	1	4																										4		712.857		31.9593		969.541		3.87793		High
BSA_P02769	SERMPCTEDYLSLILNRLCVLHEKTPVSE	3489.75	C6(Carbamidomethyl); C19(Carbamidomethyl)	4	1	1	6																									4	4	873.191	873.193	29.8492	30.1355	471.346	1869.18	4.60938	6.26632	High	High
BSA_P02769	SERMPCTEDYLSLILNRLCVLHEKTPVSE	3505.73	M4(Oxidation); C6(Carbamidomethyl); C19(Carbamidomethyl)	4	1	1	2																										4		877.188		29.4872		434.637		4.67846		High
BSA_P02769	SERMPCTEDYLSLILNRLCVLHEKTPVSEKVTKCCTE	4512.2	M4(Oxidation); C6(Carbamidomethyl); C19(Carbamidomethyl); C34(Carbamidomethyl); C35(Carbamidomethyl)	5	1	1	5																									5	5	903.245	903.246	26.533	26.5871	1456.1	711.325	5.68946	4.47056	High	High
BSA_P02769	SERMPCTEDYLSLILNRLCVLHEKTPVSEKVTKCCTE	4496.21	C6(Carbamidomethyl); C19(Carbamidomethyl); C34(Carbamidomethyl); C35(Carbamidomethyl)	6	1	1	15																									4	5	1124.81	900.049	27.1233	27.0109	1010.28	1052.32	6.39013	5.87586	High	High
BSA_P02769	SHAGCEKSLHTLF	1486.72	C5(Carbamidomethyl)	1	1	1	2
BSA_P02769	SHAGCEKSLHTLFGDE	1787.81	C5(Carbamidomethyl)	2	1	1	52																									2	2	894.41	894.407	17.0029	17.237	1085.1	1334.42	4.07398	4.10082	High	High
BSA_P02769	SHAGCEKSLHTLFGDELCKVASLRE	2844.4	C5(Carbamidomethyl); C18(Carbamidomethyl)	3	1	1	9																									3	4	948.804	711.854	22.9153	22.9915	3002.06	887.168	6.95446	3.8614	High	High
BSA_P02769	SHCIAEVE	944.413	C3(Carbamidomethyl)	1	1	1	4
BSA_P02769	SHCIAEVEK	1072.52	C3(Carbamidomethyl)	2	1	1	13	2		2		536.761		536.761		9.76142		9.76142		256.541		256.541		2.12101		2.12101		High		High
BSA_P02769	SHCIAEVEKD	1187.55	C3(Carbamidomethyl)	3	1	1	2
BSA_P02769	SHCIAEVEKDAIPE	1597.77	C3(Carbamidomethyl)	4	1	1	6
BSA_P02769	SHCIAEVEKDAIPENLPPLTADF	2566.27	C3(Carbamidomethyl)	1	1	1	70
BSA_P02769	SHCIAEVEKDAIPENLPPLTADFAEDK	3009.47	C3(Carbamidomethyl)	2	1	1	51	3	3	3	3	1003.82	1003.82	1003.82	1003.82	24.8054	24.7997	24.8054	24.7997	930.939	828.49	930.939	828.49	4.79545	5.28278	4.79545	5.28278	High	High	High	High
BSA_P02769	SHCIAEVEKDAIPENLPPLTADFAEDKDVCK	3511.66	C3(Carbamidomethyl); C30(Carbamidomethyl)	2	1	1	475	3	3	3	3	1171.24	1171.23	1171.24	1171.23	23.8572	23.4871	23.8572	23.4871	1222.68	1422.77	1222.68	1422.77	6.10813	6.87103	6.10813	6.87103	High	High	High	High
BSA_P02769	SHCIAEVEKDAIPENLPPLTADFAEDKDVCKNY	3788.81	C3(Carbamidomethyl); C30(Carbamidomethyl)	4	1	1	2
BSA_P02769	SHCIAEVEKDAIPENLPPLTADFAEDKDVCKNYQEAK	4245.03	C3(Carbamidomethyl); C30(Carbamidomethyl)	3	1	1	2	5		5		849.812		849.812		22.9429		22.9429		316.608		316.608		2.16206		2.16206		High		High
BSA_P02769	SHKDDSPDLPKLKPDPNTL	2117.09		2	1	1	13																																					2	2	1059.05	1059.05	16.8901	17.051
BSA_P02769	SHKDDSPDLPKLKPDPNTLCDEF	2668.26	C20(Carbamidomethyl)	3	1	1	22																																					3	3	890.095	890.092	21.0072	21.1046
BSA_P02769	SLHTLF	717.394		0	1	1	31
BSA_P02769	SLHTLFGD	889.442		1	1	1	1
BSA_P02769	SLHTLFGDE	1018.49		2	1	1	51
BSA_P02769	SLHTLFGDELCK	1419.69	C11(Carbamidomethyl)	0	1	1	1592	3	3	3	3	473.906	473.902	473.906	473.902	21.0294	21.8572	21.0294	21.8572	2184.91	1723.29	2184.91	1723.29	4.93762	4.95417	4.93762	4.95417	High	High	High	High
BSA_P02769	SLVNRRPCFSALTPDE	1861.93	C8(Carbamidomethyl)	3	1	1	2
BSA_P02769	SLVNRRPCFSALTPDETYVPKAFDE	2912.44	C8(Carbamidomethyl)	3	1	1	26																									2	2	1456.73	1456.72	23.4522	23.5048	107.747	98.1064	2.41127	2.77017	High	High
BSA_P02769	SLVNRRPCFSALTPDETYVPKAFDEKLFTFHAD	3871.93	C8(Carbamidomethyl)	4	1	1	1																										5		775.192		26.424		785.518		3.57954		High
BSA_P02769	SPDLPKLKPDPNTLCDE	1938.96	C15(Carbamidomethyl)	2	1	1	9																										2		969.981		20.0397		1071.28		3.63433		High
BSA_P02769	SPDLPKLKPDPNTLCDEF	2086.03	C15(Carbamidomethyl)	3	1	1	9
BSA_P02769	SQKFPKAEF	1081.57		1	1	1	9																																					2	2	541.29	541.288	14.7309	14.2304
BSA_P02769	SQKFPKAEFVEVTKL	1750.98		2	1	1	77																																					3	3	584.332	584.33	19.7243	20.3381
BSA_P02769	SQKFPKAEFVEVTKLVTDL	2179.21		3	1	1	11																																					3	3	727.076	727.073	27.096	27.7109
BSA_P02769	SQKFPKAEFVEVTKLVTDLTKVHKECCHGDLL	3756.96	C26(Carbamidomethyl); C27(Carbamidomethyl)	5	1	1	3																																					5		752.198		27.2478
BSA_P02769	SQYLQQCPF	1170.53	C7(Carbamidomethyl)	1	1	1	1
BSA_P02769	SQYLQQCPFDE	1414.6	C7(Carbamidomethyl)	3	1	1	2
BSA_P02769	SQYLQQCPFDEHVK	1778.83	C7(Carbamidomethyl)	2	1	1	17
BSA_P02769	SQYLQQCPFDEHVKLVNELTEF	2724.31	C7(Carbamidomethyl)	5	1	1	2																																					3		908.776		27.6546
BSA_P02769	SRRHPEYAVSVL	1413.77		1	1	1	9																																					2	2	707.386	707.385	14.5484	14.4497
BSA_P02769	SRRHPEYAVSVLL	1526.85		2	1	1	8																																					2	2	763.928	763.929	18.3467	18.3586
BSA_P02769	SRRHPEYAVSVLLRLAKEYEATLEECCAKDDPHACY	4337.06	C26(Carbamidomethyl); C27(Carbamidomethyl); C35(Carbamidomethyl)	6	1	1	1																																					5		868.218		29.1808
BSA_P02769	STVFDKLKHLVDEPQNL	1983.06		3	1	1	1																																						3		661.69		25.8855
BSA_P02769	TADFAEDKDVCKNY	1675.74	C11(Carbamidomethyl)	1	1	1	1																																					2		838.373		15.2069
BSA_P02769	TCVADESHAGCE	1335.5	C2(Carbamidomethyl); C11(Carbamidomethyl)	2	1	1	9
BSA_P02769	TCVADESHAGCEK	1463.6	C2(Carbamidomethyl); C11(Carbamidomethyl)	0	1	1	101	2	2	2	2	732.3	732.303	732.3	732.303	9.02661	9.0359	9.02661	9.0359	1095.24	1591.74	1095.24	1591.74	3.66519	3.50439	3.66519	3.50439	High	High	High	High
BSA_P02769	TEKQIKKQTALVE	1515.88		4	1	1	1
BSA_P02769	TFHADICTLPD	1289.59	C7(Carbamidomethyl)	2	1	1	2
BSA_P02769	TFHADICTLPDTE	1519.68	C7(Carbamidomethyl)	3	1	1	103
BSA_P02769	TFHADICTLPDTEK	1647.77	C7(Carbamidomethyl)	4	1	1	297
BSA_P02769	TFHADICTLPDTEKQIK	2017.02	C7(Carbamidomethyl)	5	1	1	7
BSA_P02769	TFHADICTLPDTEKQIKK	2145.12	C7(Carbamidomethyl)	3	1	1	9
BSA_P02769	TFHADICTLPDTEKQIKKQTAL	2558.33	C7(Carbamidomethyl)	2	1	1	8																																					3	3	853.452	853.45	19.6147	19.6638
BSA_P02769	TFHADICTLPDTEKQIKKQTALVEL	2899.52	C7(Carbamidomethyl)	3	1	1	1																																					3		967.18		22.9779
BSA_P02769	TFHADICTLPDTEKQIKKQTALVELL	3012.62	C7(Carbamidomethyl)	4	1	1	12																																					3	3	1004.88	1004.87	25.1379	25.2283
BSA_P02769	THKSEIAHRF	1225.65		3	1	1	1
BSA_P02769	TKVHKECCHGDLLECADDRADL	2642.19	C7(Carbamidomethyl); C8(Carbamidomethyl); C15(Carbamidomethyl)	2	1	1	4																																					3	3	881.401	881.399	14.6361	14.7726
BSA_P02769	TKVHKECCHGDLLECADDRADLAKY	3004.38	C7(Carbamidomethyl); C8(Carbamidomethyl); C15(Carbamidomethyl)	3	1	1	8																																					3	3	1002.13	1002.13	15.6652	15.7783
BSA_P02769	TPDETYVPKAF	1267.62		1	1	1	8																																					2	2	634.315	634.315	20.3709	20.4165
BSA_P02769	TPDETYVPKAFDEKLF	1899.95		3	1	1	1																																					3		633.987		24.8627
BSA_P02769	TRKVPQVSTPTL	1326.78		0	1	1	4																																					2	2	663.892	663.893	15.5991	15.769
BSA_P02769	TRKVPQVSTPTLVE	1554.89		0	1	1	29
BSA_P02769	TRKVPQVSTPTLVEVSR	1897.1		3	1	1	36
BSA_P02769	TRKVPQVSTPTLVEVSRSL	2097.21		1	1	1	86																																					3	3	699.741	699.74	20.7743	21.1778
BSA_P02769	TVMENF	740.331		0	1	1	3
BSA_P02769	TVMENF	756.324	M3(Oxidation)	0	1	1	1
BSA_P02769	TVMENFVAF	1057.51		1	1	1	29
BSA_P02769	TVMENFVAF	1073.51	M3(Oxidation)	1	1	1	24
BSA_P02769	TVMENFVAFVDK	1415.69	M3(Oxidation)	0	1	1	250	2	2	2	2	708.348	708.348	708.348	708.348	26.443	27.2179	26.443	27.2179	1040.28	967.924	1040.28	967.924	3.98214	3.7264	3.98214	3.7264	High	High	High	High
BSA_P02769	TVMENFVAFVDK	1399.69		0	1	1	605	2	2	2	2	700.351	700.349	700.351	700.349	35.4175	26.0748	35.4175	26.0748	1134.98	1234.71	1134.98	1234.71	3.77952	3.62888	3.77952	3.62888	High	High	High	High
BSA_P02769	TVMENFVAFVDKCCAADDKEACFAVEGPK	3308.49	C13(Carbamidomethyl); C14(Carbamidomethyl); C22(Carbamidomethyl)	2	1	1	10	3	4	3	4	1103.5	827.874	1103.5	827.874	27.3928	27.1059	27.3928	27.1059	536.993	425.646	536.993	425.646	3.93755	2.8706	3.93755	2.8706	High	High	High	High
BSA_P02769	TYGDMADCCE	1237.39	M5(Oxidation); C8(Carbamidomethyl); C9(Carbamidomethyl)	2	1	1	17																									2	2	619.199	619.2	15.9931	16.3448	1416.76	1240.11	2.68976	2.77668	High	High
BSA_P02769	TYGDMADCCE	1221.39	C8(Carbamidomethyl); C9(Carbamidomethyl)	2	1	1	30																									2	2	611.2	611.201	16.7749	16.8402	954.68	1010.42	3.09512	3.22457	High	High
BSA_P02769	TYGDMADCCEK	1365.48	M5(Oxidation); C8(Carbamidomethyl); C9(Carbamidomethyl)	3	1	1	38
BSA_P02769	TYGDMADCCEK	1349.48	C8(Carbamidomethyl); C9(Carbamidomethyl)	3	1	1	20
BSA_P02769	TYGDMADCCEKQEPE	1848.69	M5(Oxidation); C8(Carbamidomethyl); C9(Carbamidomethyl)	4	1	1	42																									2	2	924.848	924.846	12.6955	15.0866	337.625	360.215	3.877	3.45416	High	High
BSA_P02769	TYGDMADCCEKQEPE	1832.68	C8(Carbamidomethyl); C9(Carbamidomethyl)	4	1	1	46																									2	2	916.85	916.848	16.3468	15.8219	310.795	388.728	3.84814	4.02753	High	High
BSA_P02769	TYGDMADCCEKQEPER	1988.8	C8(Carbamidomethyl); C9(Carbamidomethyl)	5	1	1	3
BSA_P02769	TYGDMADCCEKQEPERNE	2247.87	M5(Oxidation); C8(Carbamidomethyl); C9(Carbamidomethyl)	5	1	1	75																									3	3	749.962	749.961	13.8237	12.7306	768.436	548.632	3.99443	4.47239	High	High
BSA_P02769	TYGDMADCCEKQEPERNE	2231.88	C8(Carbamidomethyl); C9(Carbamidomethyl)	5	1	1	58																									2	2	1116.44	1116.45	14.1153	13.7327	570.857	900.079	4.60609	4.9887	High	High
BSA_P02769	TYGDMADCCEKQEPERNECF	2554.98	M5(Oxidation); C8(Carbamidomethyl); C9(Carbamidomethyl); C19(Carbamidomethyl)	6	1	1	6
BSA_P02769	TYGDMADCCEKQEPERNECF	2538.98	C8(Carbamidomethyl); C9(Carbamidomethyl); C19(Carbamidomethyl)	6	1	1	6
BSA_P02769	TYVPKAF	825.458		1	1	1	5
BSA_P02769	TYVPKAFDE	1069.52		2	1	1	5																									2		535.269		18.2916		540.146		1.81806		High
BSA_P02769	TYVPKAFDEKLF	1457.77		4	1	1	1
BSA_P02769	VAFVDKCCAADDKE	1627.72	C7(Carbamidomethyl); C8(Carbamidomethyl)	4	1	1	10
BSA_P02769	VAFVDKCCAADDKEACF	2005.86	C7(Carbamidomethyl); C8(Carbamidomethyl); C16(Carbamidomethyl)	5	1	1	84																																					2	2	1003.43	1003.43	18.2208	18.1479
BSA_P02769	VASLRETYGDMADCCEK	2004.86	C14(Carbamidomethyl); C15(Carbamidomethyl)	2	1	1	16	3	3	3	3	668.956	668.955	668.956	668.955	16.3308	16.3395	16.3308	16.3395	1668.1	1495.69	1668.1	1495.69	4.77091	4.31331	4.77091	4.31331	High	High	High	High
BSA_P02769	VDEPQNL	814.396		0	1	1	1																																						2		407.702		15.9127
BSA_P02769	VDKCCAADDKE	1310.55	C4(Carbamidomethyl); C5(Carbamidomethyl)	5	1	1	1
BSA_P02769	VDKCCAADDKEACF	1688.68	C4(Carbamidomethyl); C5(Carbamidomethyl); C13(Carbamidomethyl)	0	1	1	131																																					2	2	844.846	844.842	13.1803	13.2811
BSA_P02769	VEKDAIPE	900.472		3	1	1	35																									2	2	450.742	450.741	12.0113	13.8814	279.282	261.255	1.96373	1.94884	High	High
BSA_P02769	VEKDAIPENLPPLTADF	1868.97		4	1	1	12
BSA_P02769	VEKDAIPENLPPLTADFAE	2069.06		4	1	1	6																										2		1035.03		27.439		499.386		3.4723		High
BSA_P02769	VEVSRSL	789.453		0	1	1	1																																					2		395.23		12.9506
BSA_P02769	VEVTKL	688.43		0	1	1	9																																					2	2	344.719	344.716	13.3919	14.1832
BSA_P02769	VEVTKLVTDL	1116.65		1	1	1	4																																					2	2	558.831	558.83	23.5467	23.5598
BSA_P02769	VEVTKLVTDLTK	1345.8		1	1	1	4
BSA_P02769	VEVTKLVTDLTKVHKECCHGDLL	2694.41	C17(Carbamidomethyl); C18(Carbamidomethyl)	3	1	1	1																																					4		674.359		22.1838
BSA_P02769	VEVTKLVTDLTKVHKECCHGDLLECADDRADLAKY	4102.01	C17(Carbamidomethyl); C18(Carbamidomethyl); C25(Carbamidomethyl)	5	1	1	1																																					5		821.208		22.6863
BSA_P02769	VGTRCCTKPESER	1579.72	C5(Carbamidomethyl); C6(Carbamidomethyl)	3	1	1	1
BSA_P02769	VHKECCHGDLLE	1496.67	C5(Carbamidomethyl); C6(Carbamidomethyl)	3	1	1	5
BSA_P02769	VHKECCHGDLLECADDR	2113.9	C5(Carbamidomethyl); C6(Carbamidomethyl); C13(Carbamidomethyl)	1	1	1	73	2	3	2	3	1057.45	705.301	1057.45	705.301	12.0976	12.1467	12.0976	12.1467	2138.23	1143	2138.23	1143	5.85486	3.97121	5.85486	3.97121	High	High	High	High
BSA_P02769	VHKECCHGDLLECADDRADLAK	2612.19	C5(Carbamidomethyl); C6(Carbamidomethyl); C13(Carbamidomethyl)	2	1	1	54	3	3	3	3	871.396	871.397	871.396	871.397	14.355	14.6218	14.355	14.6218	1512.54	1362.94	1512.54	1362.94	5.54054	5.93572	5.54054	5.93572	High	High	High	High
BSA_P02769	VHKECCHGDLLECADDRADLAKY	2775.25	C5(Carbamidomethyl); C6(Carbamidomethyl); C13(Carbamidomethyl)	3	1	1	7
BSA_P02769	VNELTEF	851.415		1	1	1	3																																					2	2	426.211	426.211	22.5859	22.6784
BSA_P02769	VNRRPCFSALTPDETY	1925.92	C6(Carbamidomethyl)	2	1	1	4																																					2	2	963.466	963.466	18.9199	18.7822
BSA_P02769	VPKAFDE	805.411		2	1	1	4
BSA_P02769	VPKAFDEKL	1046.59		1	1	1	1																																						2		523.799		15.477
BSA_P02769	VPKAFDEKLF	1193.66		3	1	1	51																																					2	2	597.334	597.333	20.2485	20.6388
BSA_P02769	VPQVSTPTLVE	1169.65		0	1	1	17
BSA_P02769	VPQVSTPTLVEVSR	1511.85		0	1	1	88	2	2	2	2	756.428	756.428	756.428	756.428	21.3477	21.216	21.3477	21.216	767.447	791.52	767.447	791.52	3.77828	3.6247	3.77828	3.6247	High	High	High	High
BSA_P02769	VSRSLGKVGTR	1159.7		2	1	1	1
BSA_P02769	VSRSLGKVGTRCCTKPE	1935	C12(Carbamidomethyl); C13(Carbamidomethyl)	0	1	1	34																										2		968.003		9.69191		396.469		3.81374		High
BSA_P02769	VSRSLGKVGTRCCTKPESE	2151.07	C12(Carbamidomethyl); C13(Carbamidomethyl)	1	1	1	14																										2		1076.04		10.3226		86.7198		1.97229		High
BSA_P02769	VSRSLGKVGTRCCTKPESERMPCTE	2925.4	C12(Carbamidomethyl); C13(Carbamidomethyl); C23(Carbamidomethyl)	6	1	1	10
BSA_P02769	VSRSLGKVGTRCCTKPESERMPCTE	2941.4	C12(Carbamidomethyl); C13(Carbamidomethyl); M21(Oxidation); C23(Carbamidomethyl)	6	1	1	1
BSA_P02769	VSRSLGKVGTRCCTKPESERMPCTEDYLSLILNRLCVLHEKTPVSE	5405.72	C12(Carbamidomethyl); C13(Carbamidomethyl); C23(Carbamidomethyl); C36(Carbamidomethyl)	6	1	1	2
BSA_P02769	VSRSLGKVGTRCCTKPESERMPCTEDYLSLILNRLCVLHEKTPVSEKVTKCCTE	6412.19	C12(Carbamidomethyl); C13(Carbamidomethyl); C23(Carbamidomethyl); C36(Carbamidomethyl); C51(Carbamidomethyl); C52(Carbamidomethyl)	6	1	1	1																										8		802.405		23.5837		1571.62		4.13812		High
BSA_P02769	VTDLTKVHKECCHGDL	1911.9	C11(Carbamidomethyl); C12(Carbamidomethyl)	1	1	1	1																																						3		637.973		12.1782
BSA_P02769	VTDLTKVHKECCHGDLL	2025	C11(Carbamidomethyl); C12(Carbamidomethyl)	2	1	1	10																																					2	3	1013	675.67	14.6094	14.7416
BSA_P02769	VTDLTKVHKECCHGDLLECADDRADL	3070.42	C11(Carbamidomethyl); C12(Carbamidomethyl); C19(Carbamidomethyl)	3	1	1	15																																					3	4	1024.14	768.36	17.4966	17.6139
BSA_P02769	VTDLTKVHKECCHGDLLECADDRADLAKY	3432.6	C11(Carbamidomethyl); C12(Carbamidomethyl); C19(Carbamidomethyl)	4	1	1	25																																					4	4	858.907	858.91	18.0511	18.9173
BSA_P02769	VTKLVTDLTKVHKE	1610.96		1	1	1	47																									2	2	805.984	805.983	14.2919	14.087	1932.8	1600.31	4.38027	4.42976	High	High
BSA_P02769	VTKLVTDLTKVHKECCHGDLLE	2595.34	C15(Carbamidomethyl); C16(Carbamidomethyl)	3	1	1	4																									3	3	865.781	865.783	17.9286	18.0058	922.528	920.264	3.95468	4.3234	High	High
BSA_P02769	YAPELLYY	1031.51		4	1	1	3																																						2		516.258		27.4739
BSA_P02769	YAPELLYYANK	1344.69		3	1	1	3
BSA_P02769	YAVSVLLR	920.562		0	1	1	72
BSA_P02769	YAVSVLLRLAKE	1361.82		3	1	1	37																									2	2	681.417	681.416	24.296	24.264	1196.67	1334.11	3.39618	3.86463	High	High
BSA_P02769	YAVSVLLRLAKEYE	1653.93		3	1	1	44																									2	2	827.47	827.472	28.1799	28.1318	801.289	1080.99	3.37807	3.53236	High	High
BSA_P02769	YAVSVLLRLAKEYEATLEE	2197.18		3	1	1	2																									2	2	1099.09	1099.1	32.5839	32.6471	432.621	675.439	4.03827	3.77143	High	High
BSA_P02769	YGFQNALIVR	1180.65		0	1	1	135
BSA_P02769	YGFQNALIVRY	1343.72		2	1	1	1
BSA_P02769	YGFQNALIVRYTRKVPQVSTPTLVE	2879.6		3	1	1	24																									2	2	1440.31	1440.3	24.8268	24.5722	58.3413	34.1901	2.20589	2.03525	High	High
BSA_P02769	YICDNQDTISSK	1443.65	C3(Carbamidomethyl)	2	1	1	305	2	2	2	2	722.327	722.327	722.327	722.327	13.1314	13.5321	13.1314	13.5321	1359.59	1105.83	1359.59	1105.83	4.10013	3.78111	4.10013	3.78111	High	High	High	High
BSA_P02769	YICDNQDTISSKLK	1684.83	C3(Carbamidomethyl)	4	1	1	21	3	2	3	2	562.281	842.917	562.281	842.917	15.0383	15.162	15.0383	15.162	260.072	910.179	260.072	910.179	1.84237	3.71282	1.84237	3.71282	High	High	High	High
BSA_P02769	YLSLILNR	991.599		0	1	1	3
BSA_P02769	YLYEIAR	927.497		0	1	1	264	2	2	2	2	464.252	464.249	464.252	464.249	18.1963	18.5442	18.1963	18.5442	219.478	209.467	219.478	209.467	2.19661	2.11577	2.19661	2.11577	High	High	High	High
BSA_P02769	YNGVFQE	856.387		2	1	1	1
BSA_P02769	YNGVFQECCQAE	1504.59	C8(Carbamidomethyl); C9(Carbamidomethyl)	1	1	1	1
BSA_P02769	YNGVFQECCQAEDK	1747.72	C8(Carbamidomethyl); C9(Carbamidomethyl)	3	1	1	158	2	3	2	3	874.363	583.243	874.363	583.243	18.8468	16.4487	18.8468	16.4487	1492.08	999.736	1492.08	999.736	4.32453	4.57754	4.32453	4.57754	High	High	High	High
BSA_P02769	YNGVFQECCQAEDKGACLLPK	2487.12	C8(Carbamidomethyl); C9(Carbamidomethyl); C17(Carbamidomethyl)	3	1	1	71	3	2	3	2	829.713	1244.06	829.713	1244.06	20.8369	21.1752	20.8369	21.1752	203.31	734.651	203.31	734.651	4.38982	4.42469	4.38982	4.42469	High	High	High	High
BSA_P02769	YSRRHPEYAVSVLLRLAKEYE	2579.39		6	1	1	1
[truncated: 102 more columns]

## Sheet: Table S2_27123 MC peptides
Supplementary Table S2: List of medicinal cannabis peptides resulting from various proteases and identified by shotgun proteomics.
Search results retrieved from Proteome Discoverer. Parameters are indicated in the article methods.
Row	m/z	RT	Area	Peptide	Carbamidomethylation	Acetylation	Phosphorylation	Oxidation	All Modifications	Calc. Mass	Mass Delta	Charge	Start Pos	End Pos	Missed Cleavages	Score	Prev. AA	Next AA	fist AA	last AA	Accession	Species	Protein annotation	Abbreviation	Function	Pathway	Sequence length	protease target	P-Values (BH-Q)
Peak_000118	301.196	14.5171	0.0918927	FLVPSLIL						900.568	-0.00872	3	152	159	3	6.64	W	L	F	L	A0A0M5M463	Cannabis sativa (Hemp) (Marijuana)	NADH-ubiquinone oxidoreductase chain 6	nad6	Core subunit of the mitochondrial membrane respiratory chain	Energy metabolism	205	Chymotrypsin	0.00678944
Peak_000161	301.679	13.8395	0.0933059	TSRLNKLEKD						1202.66	-0.009573	4	105	114	3	1.76	Y	V	T	D	A7IZZ1	Cannabis sativa (Hemp) (Marijuana)	(-)-limonene synthase, chloroplastic	TPS1	monoterpene (C1) olefins biosynthesis	Terpenoid biosynthesis	622	GluC	0.00733283
Peak_000174	301.83	12.4323	0.0563044	ELRSRAGD						902.457	-0.000831	3	121	128	3	6.17	R	V	E	D	A0A1V0QSG4	Cannabis sativa (Hemp) (Marijuana)	Diphosphomevalonate decarboxylase	MPDC	ATP binding	Isoprenoid biosynthesis	455	GluC
Peak_000177	301.833	12.212	0.0413024	DETGKILK						902.507	-0.004357	3	329	336	2	6.01	K	F	D	K	A0A126WVX8	Cannabis sativa (Hemp) (Marijuana)	Putative LOV domain-containing protein	LOV	unknown	Unknown	1063	Trypsin
Peak_000230	302.186	9.87256	0.047135	TATLVAIFISGL						1204.71	0.003062	4	3	14	2	3.38	E	L	T	L	A0A0U2DTJ2	Cannabis sativa subsp. sativa	Protein PsbN	psbN	component of PSII	Photosynthesis	43	Chymotrypsin	0.284741
Peak_000274	302.86	14.1735	0.104429	VXSQTAWVE			Phospho [S3 T5]		Phospho [S3 T5]	1207.42	-0.006901	4	122	130	1	0.86	D	A	V	E	A0A3G5EA68	Cannabis sativa (Hemp) (Marijuana)	Cannabidiolic acid synthase	CBDAS	oxidative cyclization of CBGA, producing CBDA	Cannabinoid biosynthesis	508	GluC
Peak_000309	303.166	19.3556	0.0620726	IMLMSIELML				Oxidation [M2]	Oxidation [M2]	1208.62	0.002131	4	30	39	2	2.73	L	L	I	L	A0A0M4QYI4	Cannabis sativa (Hemp) (Marijuana)	NADH dehydrogenase subunit 4L	nad4L	ATP synthesis	Energy metabolism	100	Chymotrypsin
Peak_000380	304.17	10.7566	0.049866	IPVYLLL			Phospho [Y4]		Phospho [Y4]	909.498	0.007781	3	146	152	3	3.05	L	S	I	L	A0A0C5APZ1	Cannabis sativa (Hemp) (Marijuana)	NAD(P)H-quinone oxidoreductase chain 4, chloroplastic	ndhD	chloroplastic plastoquinone	Photosynthesis	500	Chymotrypsin	0.034079
Peak_000393	304.181	16.6605	0.0817418	IFSLRGGKKK			Phospho [S3]		Phospho [S3]	1212.67	0.005154	4	1067	1076	5	6.72	K	Y	I	K	A0A0C5APZ4	Cannabis sativa (Hemp) (Marijuana)	Protein Ycf2	ycf2	ATPase of unknown function	Unknown	2302	Trypsin	0.00444876
Peak_000440	304.676	16.0469	0.0569964	FEYVLEFIR						1214.63	0.002999	4	72	80	6	5.71	F	D	F	R	A0A0C5B2F4	Cannabis sativa (Hemp) (Marijuana)	ATP synthase CF0 A subunit	atpI	Produces ATP from ADP	Energy metabolism	247	Trypsin
Peak_000445	304.83	12.3701	0.31989	AMHAVIDR						911.465	0.00394	3	289	296	0	28.05	R	Q	A	R	A0A0B4SX31	Cannabis sativa (Hemp) (Marijuana)	Ribulose bisphosphate carboxylase large chain	rbcL	carboxylation of D-ribulose 1,5-bisphosphate	Photosynthesis	312	Trypsin	0.00305687
Peak_000449	304.831	10.5391	0.107997	AMHAVIDR						911.465	0.004807	3	289	296	1	25.03	R	Q	A	R	A0A0B4SX31	Cannabis sativa (Hemp) (Marijuana)	Ribulose bisphosphate carboxylase large chain	rbcL	carboxylation of D-ribulose 1,5-bisphosphate	Photosynthesis	312	Trypsin	0.0193523
Peak_000487	305.161	14.6765	0.0821717	SAGKKTAFSIK			Phospho [S1]		Phospho [S1]	1216.62	-0.01197	4	374	384	3	3.98	R	L	S	K	Q33DQ2	Cannabis sativa (Hemp) (Marijuana)	Inactive tetrahydrocannabinolic acid synthase	iTHCAS	unknown	Unknown	545	Trypsin
Peak_000514	305.528	13.051	0.0579631	LVPLLTMK						913.567	0.0012	3	455	462	0	10.03	R	N	L	K	A0A0C5AUJ6	Cannabis sativa (Hemp) (Marijuana)	NAD(P)H-quinone oxidoreductase subunit 5, chloroplastic	ndhF	NDH shuttles electrons from NAD(P)H:plastoquinone to quinones	Photosynthesis	755	Trypsin	4.98827e-06
Peak_000515	305.522	13.6405	0.0540672	VVEDVLIK						913.548	-0.007637	3	390	397	0	12.18	K	V	V	K	A0A1V0QSH9	Cannabis sativa (Hemp) (Marijuana)	4-hydroxy-3-methylbut-2-en-1-yl diphosphate reductase	HDR	Converts (E)-4-hydroxy-3-methylbut-2-en-1-yl-2P into isopentenyl-2P	Isoprenoid biosynthesis	408	Trypsin
Peak_000519	305.51	12.2598	0.0710827	LRAMVLPD						913.505	0.006285	3	592	599	1	3.4	K	R	L	D	A0A1V0QSH5	Cannabis sativa (Hemp) (Marijuana)	1-deoxy-D-xylulose-5-phosphate synthase	DXS2	Converts D-glyceraldehyde 3P into 1-deoxy-D-xylulose 5P	Terpenoid biosynthesis	606	GluC
Peak_000554	306.185	19.0914	0.0705894	KLQKGLSLVR			Phospho [S7]		Phospho [S7]	1220.7	-0.000557	4	27	36	2	4.99	E	S	K	R	A0A172J241	Boehmeria nivea (Chinese grass) (Urtica nivea)	Small auxin up regulated protein	SAUR52	response to auxin	Phytohormone response	149	Trypsin
Peak_000562	306.181	9.61164	0.099305	LGCTIKPK	Carbamidomethyl [C3]				Carbamidomethyl [C3]	915.521	-0.002623	3	64	71	1	22.77	L	L	L	K	A0A0B4SX31	Cannabis sativa (Hemp) (Marijuana)	Ribulose bisphosphate carboxylase large chain	rbcL	carboxylation of D-ribulose 1,5-bisphosphate	Photosynthesis	312	Trypsin
Peak_000563	306.169	10.4525	0.0614864	EKQNEIR						915.477	0.004996	3	140	146	1	0.62	R	I	E	R	A0A0M3UM22	Cannabis sativa (Hemp) (Marijuana)	Ribosomal protein S3	rps3	assembly of the ribosome	Protein metabolism	548	Trypsin
Peak_000605	306.53	11.22	0.0575719	PKIVSASTL						914.544	-0.002173	3	433	441	0	0.17	D	L	P	L	A0A1V0QSF6	Cannabis sativa (Hemp) (Marijuana)	Terpene synthase	TPS	formation of cyclic terpenes through the cyclization of linear terpenes	Terpenoid biosynthesis	551	Chymotrypsin
Peak_000609	306.622	36.5202	0.0294149	PTETRMGSGK			Phospho [T4 S8]		Phospho [T4 S8]	1222.45	0.006661	4	62	71	2	5.13	R	G	P	K	A0A0C5AUJ2	Cannabis sativa (Hemp) (Marijuana)	50S ribosomal protein L16, chloroplastic	rpl16	assembly of the ribosome	Protein metabolism	119	Trypsin
Peak_000613	306.687	12.9022	0.0884706	LAPYTGAALAEF						1222.62	-0.003791	4	238	249	3	2.25	Y	F	L	F	A0A0C5ARX6	Cannabis sativa (Hemp) (Marijuana)	ATP synthase subunit alpha	atpA	Produces ATP from ADP	Energy metabolism	507	Chymotrypsin	0.000484583
Peak_000655	307.184	15.6938	0.117727	MLTKIGQL				Oxidation [M1]	Oxidation [M1]	918.521	0.007802	3	311	318	2	2.72	K	V	M	L	A0A1V0QSG0	Cannabis sativa (Hemp) (Marijuana)	Terpene synthase	TPS	formation of cyclic terpenes through the cyclization of linear terpenes	Terpenoid biosynthesis	573	Chymotrypsin	1.0301e-06
Peak_000701	307.854	10.5578	0.0441462	SSSSPRPVTA			Phospho [S1 S2 T9]		Phospho [S1 S2 T9] : Phospho [S1 S3 T9] : Phospho [S2 S3 T9]	1227.4	-0.009847	4	463	472	1	5.6	K	-	S	A	A0A1V0QSG8	Cannabis sativa (Hemp) (Marijuana)	1-deoxy-D-xylulose-5-phosphate reductoisomerase	DXR	Converts 2-C-methyl-D-erythritol 4P into 1-deoxy-D-xylulose 5P	Isoprenoid biosynthesis	472
Peak_000729	308.183	10.2009	0.0545468	MVRTFIR						921.522	0.0084	3	1	7	1	3.44	-	K	M	R	A0A172J1Z6	Boehmeria nivea (Chinese grass) (Urtica nivea)	Small auxin up regulated protein	SAUR15	response to auxin	Phytohormone response	98	Trypsin
Peak_000768	308.602	10.0698	0.0407938	MTTITDTSW			Phospho [T3 T5]	Oxidation [M1]	Oxidation [M1] Phospho [T3 T5]	1230.39	-0.010153	4	112	120	0	9.13	L	Y	M	W	A0A0C5ARU1	Cannabis sativa (Hemp) (Marijuana)	NADH dehydrogenase subunit 6, chloroplastic	ndhG	ubiquinone activity in chloroplast	Photosynthesis	176	Chymotrypsin
Peak_000786	308.862	11.7415	0.0512197	GMISGSGSTLF			Phospho [S6 T9]	Oxidation [M2]	Oxidation [M2] Phospho [S6 T9]	1231.42	0.001915	4	320	330	1	12.7	R	E	G	F	A0A1V0QSH6	Cannabis sativa (Hemp) (Marijuana)	1-deoxy-D-xylulose-5-phosphate synthase	DXPS1	Converts D-glyceraldehyde 3P into 1-deoxy-D-xylulose 5P	Terpenoid biosynthesis	730	Chymotrypsin	5.63072e-06
Peak_000835	309.205	17.5803	0.135897	GKRIPNKL						924.587	0.005914	3	610	617	3	5.79	F	Q	G	L	A0A0C5AUJ6	Cannabis sativa (Hemp) (Marijuana)	NAD(P)H-quinone oxidoreductase subunit 5, chloroplastic	ndhF	NDH shuttles electrons from NAD(P)H:plastoquinone to quinones	Photosynthesis	755	Chymotrypsin	1.76136e-07
Peak_000842	309.205	24.982	0.0342374	DKKTLIKLKF						1232.79	0.008158	4	1840	1849	6	0.67	R	F	D	F	A0A0H3W815	Cannabis sativa (Hemp) (Marijuana)	Protein TIC 214	ycf1	protein precursor import into chloroplasts	Protein metabolism	1878	Chymotrypsin
Peak_000867	309.514	11.9329	0.0806913	AAVVARPDK						925.534	-0.004254	3	517	525	2	1.42	E	L	A	K	H9A1V9	Cannabis sativa (Hemp) (Marijuana)	Acyl-activating enzyme 7	aae7	unknown	Unknown	597	Trypsin	0.00022326
Peak_000871	309.668	18.3506	0.0977365	LLVSTLGIIF			Phospho [S4 T5]		Phospho [S4 T5]	1234.6	-0.007588	4	12	21	3	0.48	F	F	L	F	A0A0U2DTK8	Cannabis sativa subsp. sativa	Photosystem II reaction center protein T	psbT	Dimerization of PSII	Photosynthesis	33	Chymotrypsin
Peak_000875	309.683	13.6756	0.0972592	AHSLLLLWGPE						1234.67	-0.003926	4	87	97	5	4.83	L	A	A	E	A0A0C5ARY2	Cannabis sativa (Hemp) (Marijuana)	Photosystem II protein D2	psbD	Component of PSII	Photosynthesis	353	GluC	2.25239e-08
Peak_000925	310.162	9.08472	0.0570975	AMHAVIDR				Oxidation [M2]	Oxidation [M2]	927.46	0.002861	3	289	296	1	31.33	R	Q	A	R	A0A0B4SX31	Cannabis sativa (Hemp) (Marijuana)	Ribulose bisphosphate carboxylase large chain	rbcL	carboxylation of D-ribulose 1,5-bisphosphate	Photosynthesis	312	Trypsin
Peak_000926	310.162	9.61743	0.0476937	AMHAVIDR				Oxidation [M2]	Oxidation [M2]	927.46	0.004784	3	289	296	0	29.31	R	Q	A	R	A0A0B4SX31	Cannabis sativa (Hemp) (Marijuana)	Ribulose bisphosphate carboxylase large chain	rbcL	carboxylation of D-ribulose 1,5-bisphosphate	Photosynthesis	312	Trypsin	0.00408846
Peak_000927	310.164	10.2655	0.0764857	AMHAVIDR				Oxidation [M2]	Oxidation [M2]	927.46	0.003686	3	289	296	0	31.58	R	Q	A	R	A0A0B4SX31	Cannabis sativa (Hemp) (Marijuana)	Ribulose bisphosphate carboxylase large chain	rbcL	carboxylation of D-ribulose 1,5-bisphosphate	Photosynthesis	312	Trypsin	0.00108596
Peak_000928	310.179	11.2946	0.0681428	AMHAVIDR				Oxidation [M2]	Oxidation [M2]	927.46	0.002585	3	289	296	0	26.62	R	Q	A	R	A0A0B4SX31	Cannabis sativa (Hemp) (Marijuana)	Ribulose bisphosphate carboxylase large chain	rbcL	carboxylation of D-ribulose 1,5-bisphosphate	Photosynthesis	312	Trypsin	1.07211e-06
Peak_000929	310.181	11.9051	0.0509817	AMHAVIDR				Oxidation [M2]	Oxidation [M2]	927.46	0.001214	3	289	296	0	25.93	R	Q	A	R	A0A0B4SX31	Cannabis sativa (Hemp) (Marijuana)	Ribulose bisphosphate carboxylase large chain	rbcL	carboxylation of D-ribulose 1,5-bisphosphate	Photosynthesis	312	Trypsin
Peak_000970	310.422	12.0016	0.0455758	MMKRAVFARE						1237.64	0.01179	4	243	252	0	7.05	E	L	M	E	A0A0B4SX31	Cannabis sativa (Hemp) (Marijuana)	Ribulose bisphosphate carboxylase large chain	rbcL	carboxylation of D-ribulose 1,5-bisphosphate	Photosynthesis	312	GluC
Peak_000981	310.533	13.7984	0.0730842	LSLFQHAL						927.518	0.008645	3	335	342	3	1.41	E	G	L	L	A0A1V0QSG0	Cannabis sativa (Hemp) (Marijuana)	Terpene synthase	TPS	formation of cyclic terpenes through the cyclization of linear terpenes	Terpenoid biosynthesis	573	Chymotrypsin	0.000123679
Peak_000985	310.687	11.8647	0.068689	PYGGIMXEISE				Oxidation [M6]	Oxidation [M6]	1238.55	0.007579	4	418	428	2	2.4	Y	S	P	E	A0A3G5EA32	Cannabis sativa (Hemp) (Marijuana)	Tetrahydrocannabinolic acid synthase	THCAS	oxidative cyclization of CBGA, producing THCA	Cannabinoid biosynthesis	535	GluC	0.0501621
Peak_000994	310.689	10.0012	0.0546329	IPISVEITALAL						1238.75	-0.00887	4	68	79	1	1.3	L	S	I	L	A0A0M4S7N5	Cannabis sativa (Hemp) (Marijuana)	Succinate dehydrogenase subunit 3	sdh3	electron transport chain and TCA cycle	Energy metabolism	103	Chymotrypsin
Peak_001038	311.162	33.2595	0.136216	LLTTSRSTPGE			Phospho [T3]		Phospho [T3]	1240.57	0.000954	4	313	323	3	17.17	D	L	L	E	A0A0C5AUF5	Cannabis sativa (Hemp) (Marijuana)	DNA-directed RNA polymerase subunit beta	rpoC1	transcription of DNA into RNA	Transcription	683	GluC	0.555692
Peak_001074	311.487	11.7439	0.0600075	NSEAENLR						931.436	0.003013	3	663	670	1	4.25	Y	T	N	R	H9A1V6	Cannabis sativa (Hemp) (Marijuana)	Acyl-activating enzyme 4	aae4	unknown	Unknown	723	Trypsin
Peak_001080	311.514	11.2084	0.0595369	AWRKGALE						929.508	-0.000636	3	111	118	2	2.91	Y	W	A	E	A0A0C5ARZ8	Cannabis sativa (Hemp) (Marijuana)	NADH-quinone oxidoreductase subunit A	ndhC	NDH-1 shuttles electrons from NADH to quinones	Energy metabolism	120	GluC
Peak_001093	311.694	10.6825	0.110825	KNKAASGISRVL						1242.74	0.00478	4	187	198	0	7.22	E	S	K	L	A0A126WZN0	Cannabis sativa (Hemp) (Marijuana)	Putative LOV domain-containing protein	LOV	unknown	Unknown	385	Chymotrypsin
Peak_001100	311.854	13.0338	0.0657161	SCLSENFVE	Carbamidomethyl [C2]		Phospho [S1 S4]		Carbamidomethyl [C2] Phospho [S1 S4]	1243.39	0.000851	4	579	587	1	5.42	E	V	S	E	A0A1V0QSF8	Cannabis sativa (Hemp) (Marijuana)	Terpene synthase	TPS	formation of cyclic terpenes through the cyclization of linear terpenes	Terpenoid biosynthesis	629	GluC
Peak_001129	312.148	34.9719	0.0593996	SMRGPELAAAF			Phospho [S1]	Oxidation [M2]	Oxidation [M2] Phospho [S1]	1244.53	0.010277	4	443	453	3	12.97	R	G	S	F	A0A219D1T7	Cannabis sativa (Hemp) (Marijuana)	7S vicilin-like protein	Cs7S	nutrient reservoir activity	Seed storage	493	Chymotrypsin
Peak_001170	312.423	9.71266	0.0324069	RIISLGFTFL			Phospho [S4]		Phospho [S4]	1245.65	0.012124	4	226	235	3	7.36	Y	T	R	L	A0A0U2H3Z0	Humulus lupulus (European hop)	Cytochrome c biogenesis protein CcsA	ccsA	biogenesis of c-type cytochromes	Energy metabolism	320	Chymotrypsin
Peak_001172	312.509	11.5723	0.122699	DGPIPPVGAL						934.512	-0.004308	3	267	276	0	15.79	L	S	D	L	A0A1V0QSH6	Cannabis sativa (Hemp) (Marijuana)	1-deoxy-D-xylulose-5-phosphate synthase	DXPS1	Converts D-glyceraldehyde 3P into 1-deoxy-D-xylulose 5P	Terpenoid biosynthesis	730	Chymotrypsin	0.00138489
Peak_001173	312.52	13.2252	0.0695628	VPRWSYK						934.503	0.00561	3	652	658	1	1.39	K	L	V	K	A0A0H3W815	Cannabis sativa (Hemp) (Marijuana)	Protein TIC 214	ycf1	protein precursor import into chloroplasts	Protein metabolism	1878	Trypsin
Peak_001184	312.677	10.28	0.0558507	GRLPISVLDDY						1246.66	0.006314	4	143	153	1	4.13	L	T	G	Y	A0A0C5B2L2	Cannabis sativa (Hemp) (Marijuana)	NADH-quinone oxidoreductase subunit I, chloroplastic	ndhI	NDH shuttles electrons from NAD(P)H:plastoquinone to quinones	Photosynthesis	171	Chymotrypsin
Peak_001201	312.842	14.9664	0.047012	VPILSFNF						935.512	-0.006448	3	150	157	2	0.53	L	F	V	F	A0A455ZJC3	Cannabis sativa (Hemp) (Marijuana)	Prenyltransferase 4	PT4	transferase activity	Unknown	398	Chymotrypsin
Peak_001203	312.857	20.1724	0.0479693	XHSQTAWVE			Phospho [S3 T5]		Phospho [S3 T5]	1247.41	0.009715	4	142	150	0	2.98	D	A	X	E	A0A3G5EA32	Cannabis sativa (Hemp) (Marijuana)	Tetrahydrocannabinolic acid synthase	THCAS	oxidative cyclization of CBGA, producing THCA	Cannabinoid biosynthesis	535	GluC
Peak_001271	313.425	9.80369	0.0556982	AKAIPRSGSRK			Phospho [S7]		Phospho [S7] : Phospho [S9]	1249.67	0.004159	4	2	12	3	13.79	M	N	A	K	A0A0C5ART4	Cannabis sativa (Hemp) (Marijuana)	30S ribosomal protein S11	rps11	assembly of the ribosome	Protein metabolism	138	Trypsin
Peak_001272	313.427	10.8253	0.0989842	AKAIPRSGSRK			Phospho [S9]		Phospho [S9]	1249.67	0.004159	4	2	12	3	4.1	M	N	A	K	A0A0C5ART4	Cannabis sativa (Hemp) (Marijuana)	30S ribosomal protein S11	rps11	assembly of the ribosome	Protein metabolism	138	Trypsin
Peak_001298	313.841	10.7497	0.0667719	GTIGGHIRE						938.493	0.005058	3	246	254	0	12.54	E	A	G	E	B1Q2B6	Cannabis sativa (Hemp) (Marijuana)	3,5,7-trioxododecanoyl-CoA synthase	OLS	olivetol biosynthesis	Cannabinoid biosynthesis	385	GluC	0.0333678
Peak_001307	313.88	18.2004	0.0615931	SWXEISERE			Phospho [S6]		Phospho [S6]	1251.49	-0.001424	4	115	123	3	28.18	D	R	S	E	A0A126WVX7	Cannabis sativa (Hemp) (Marijuana)	Putative LOV domain-containing protein	LOV	unknown	Unknown	664	GluC
Peak_001313	313.926	11.1631	0.0530411	AKSNICYIRK	Carbamidomethyl [C6]				Carbamidomethyl [C6]	1251.68	-0.002839	4	878	887	3	3.99	L	R	A	K	A0A0C5ARX9	Cannabis sativa (Hemp) (Marijuana)	DNA-directed RNA polymerase subunit beta	rpoB	transcription of DNA into RNA	Transcription	1393	Trypsin	5.67854e-05
Peak_001347	314.184	14.6263	0.0981307	ASLGVITSL			Phospho [S2]		Phospho [S2]	939.468	-0.004037	3	339	347	1	4.37	L	V	A	L	A0A0C5APY0	Cannabis sativa (Hemp) (Marijuana)	Photosystem I P700 chlorophyll a apoprotein A2	psaB	bind P7, the primary electron donor of PSI	Photosynthesis	734	Chymotrypsin	2.40164e-07
Peak_001391	314.706	13.4413	0.123266	GVVGLAL						627.396	0.001847	2	286	292	1	0.65	L	N	G	L	A0A0C5ARY2	Cannabis sativa (Hemp) (Marijuana)	Photosystem II protein D2	psbD	Component of PSII	Photosynthesis	353	Chymotrypsin
Peak_001392	314.704	14.6022	0.0971749	GVVGLAL						627.396	-0.002149	2	286	292	1	1.88	L	N	G	L	A0A0C5ARY2	Cannabis sativa (Hemp) (Marijuana)	Photosystem II protein D2	psbD	Component of PSII	Photosynthesis	353	Chymotrypsin	9.67715e-06
Peak_001393	314.703	15.6487	0.103028	LLISFLRKW			Phospho [S4]		Phospho [S4]	1254.69	0.009974	4	8	16	6	7.7	K	R	L	W	A0A172J200	Boehmeria nivea (Chinese grass) (Urtica nivea)	Small auxin up regulated protein	SAUR16	response to auxin	Phytohormone response	140	Chymotrypsin
Peak_001397	314.87	11.1661	0.110627	LLNRKIW						941.581	0.004052	3	26	32	2	1.32	L	S	L	W	A0A0M3ULW7	Cannabis sativa (Hemp) (Marijuana)	Ribosomal protein S19	rps19	assembly of the ribosome	Protein metabolism	94	Chymotrypsin	1.36277e-05
Peak_001407	314.931	13.9027	0.0398729	VADMKTIHKLT						1255.7	0.010661	4	294	304	1	8.92	E	-	V	T	A0A1V0QSG5	Cannabis sativa (Hemp) (Marijuana)	Isopentenyl-diphosphate delta-isomerase	IDI	Converts isopentenyl diphosphate into dimethylallyl diphosphate	Isoprenoid biosynthesis	304
Peak_001467	315.512	11.8602	0.0505831	QSIPPLPL			Phospho [S2]		Phospho [S2]	943.478	0.001763	3	535	542	1	7.11	E	R	Q	L	A6P6W0	Cannabis sativa (Hemp) (Marijuana)	Cannabidiolic acid synthase-like 1	CBDAS2	Has no cannabidiolic acid synthase activity	Unknown	545	Chymotrypsin	0.0394374
Peak_001553	316.527	14.0907	0.0545466	IPPKHVSGL						946.56	0.002402	3	479	487	0	4.18	Y	R	I	L	A0A3G5EA68	Cannabis sativa (Hemp) (Marijuana)	Cannabidiolic acid synthase	CBDAS	oxidative cyclization of CBGA, producing CBDA	Cannabinoid biosynthesis	508	Chymotrypsin
Peak_001567	316.843	11.3907	0.0512374	SHSVKIYD						947.471	0.005866	3	2	9	0	7.77	M	T	S	D	A0A0C5AS17	Cannabis sativa (Hemp) (Marijuana)	Photosystem I iron-sulfur center	psaC	assembly of the PSI complex	Photosynthesis	81	GluC
Peak_001594	317.169	11.751	0.0638386	GSSRSGSRR						948.485	0.002906	3	8	16	2	1.59	E	T	G	R	A0A0C5B2J7	Cannabis sativa (Hemp) (Marijuana)	Photosystem II reaction center protein H	psbH	Component of PSII	Photosynthesis	73	Trypsin	0.000288948
Peak_001598	317.194	12.3235	0.0463254	ALRFPRF		Acetyl [Protein N-term]			Acetyl [Protein N-term]	947.534	-0.006327	3	2	8	2	6.92	M	S	A	F	A0A0C5APY0	Cannabis sativa (Hemp) (Marijuana)	Photosystem I P700 chlorophyll a apoprotein A2	psaB	bind P7, the primary electron donor of PSI	Photosynthesis	734	Chymotrypsin	0.0017545
Peak_001600	317.189	13.8515	0.0632091	LLIFDYTPRK						1264.72	0.005763	4	92	101	5	3.15	K	-	L	K	I6WU39	Cannabis sativa (Hemp) (Marijuana)	Olivetolic acid cyclase	OAC	functions in concert with OLS/TKS to form OLA	Cannabinoid biosynthesis	101	Trypsin	2.87176e-05
Peak_001639	317.521	11.2125	0.0373148	VLVCISLF	Carbamidomethyl [C4]				Carbamidomethyl [C4]	949.531	-0.002983	3	42	49	2	6.69	F	Y	V	F	A0A0C5ARU1	Cannabis sativa (Hemp) (Marijuana)	NADH dehydrogenase subunit 6, chloroplastic	ndhG	ubiquinone activity in chloroplast	Photosynthesis	176	Chymotrypsin	0.000355403
Peak_001647	317.675	15.6498	0.0455744	MFNLFLAVSPE						1266.63	-0.007496	4	1	11	4	5.07	-	I	M	E	A0A0M4RG15	Cannabis sativa (Hemp) (Marijuana)	NADH dehydrogenase subunit 2	nad2	ATP synthesis	Energy metabolism	488	GluC
Peak_001685	318.184	17.9762	0.169528	ARVGKLTK			Phospho [T7]		Phospho [T7]	951.527	0.00515	3	2	9	3	3.43	M	L	A	K	A0A172J1Z9	Boehmeria nivea (Chinese grass) (Urtica nivea)	Small auxin up regulated protein	SAUR18	response to auxin	Phytohormone response	145	Trypsin	0.000121821
Peak_001721	318.519	11.4911	0.0647141	SFKSIGSVK						951.539	0.001606	3	54	62	1	1.14	R	N	S	K	A0A126X1H2	Cannabis sativa (Hemp) (Marijuana)	Putative LOV domain-containing protein	LOV	unknown	Unknown	910	Trypsin	0.000363691
Peak_001731	318.685	14.4335	0.120536	LPFEFISIIL			Phospho [S7]		Phospho [S7]	1270.66	-0.004843	4	154	163	4	12.77	F	L	L	L	A0A0C5ARU1	Cannabis sativa (Hemp) (Marijuana)	NADH dehydrogenase subunit 6, chloroplastic	ndhG	ubiquinone activity in chloroplast	Photosynthesis	176	Chymotrypsin	0.0337584
Peak_001817	319.526	11.6519	0.232831	IIAILGLDE						955.559	-0.003136	3	350	358	1	5.52	D	L	I	E	A0A0C5ARS5	Cannabis sativa (Hemp) (Marijuana)	ATP synthase subunit beta	atpB	Produces ATP from ADP	Energy metabolism	498	GluC	3.25049e-06
Peak_001819	319.514	13.8808	0.051609	PKGVLISNE						955.534	0.00074	3	237	245	0	0.62	D	S	P	E	H9A1V4	Cannabis sativa (Hemp) (Marijuana)	Acyl-activating enzyme 2	aae2	unknown	Unknown	662	GluC
Peak_001822	319.537	19.7183	0.0310792	LLERAAKR						955.593	-0.002033	3	258	265	2	6.54	R	S	L	R	A0A0M5M1Z3	Cannabis sativa (Hemp) (Marijuana)	ATP synthase subunit alpha	atpA	Produces ATP from ADP	Energy metabolism	509	Trypsin
Peak_001839	319.865	14.7192	0.192339	IRKNIWK						956.592	0.001809	3	15	21	2	1.5	R	K	I	K	A0A0C5ART9	Cannabis sativa (Hemp) (Marijuana)	50S ribosomal protein L32	rpl32	assembly of the ribosome	Protein metabolism	52	Trypsin
Peak_001888	320.198	12.317	0.0970225	LRSNRSLL						957.572	0.004538	3	347	354	4	1.7	L	M	L	L	A0A0M3UM18	Cannabis sativa (Hemp) (Marijuana)	Cytochrome c biogenesis FN	ccmFn	Mitochondrial electron carrier protein	Energy metabolism	575	Chymotrypsin	1.14533e-05
Peak_002013	321.443	14.7362	0.151563	MKWVGLVL				Oxidation [M1]	Oxidation [M1]	960.547	0.002	3	196	203	2	2.88	F	V	M	L	A0A0C5AS14	Cannabis sativa (Hemp) (Marijuana)	Protein TIC 214	ycf1	protein precursor import into chloroplasts	Protein metabolism	356	Chymotrypsin
Peak_002019	321.52	12.616	0.0865813	IMTILGSID						961.515	0.002769	3	377	385	0	1.68	D	I	I	D	A0A0C5AS19	Cannabis sativa (Hemp) (Marijuana)	NADH-quinone oxidoreductase subunit D	ndhH	NDH-1 shuttles electrons from NADH to quinones	Energy metabolism	393	GluC	0.0247513
Peak_002040	321.857	12.7716	0.0895036	NSYGLGNVDW			Phospho [S2 Y3]		Phospho [S2 Y3]	1283.43	-0.012686	4	203	212	2	3.14	L	K	N	W	L7X5W8	Boehmeria nivea (Chinese grass) (Urtica nivea)	Cellulose synthase	CesA1	cellulose biosynthesis	Cell wall organisation	1082	Chymotrypsin	3.43156e-05
Peak_002044	321.86	18.9761	0.0484629	YVKKXIPE						962.544	0.007608	3	387	394	0	3.78	D	T	Y	E	A0A3G5EA32	Cannabis sativa (Hemp) (Marijuana)	Tetrahydrocannabinolic acid synthase	THCAS	oxidative cyclization of CBGA, producing THCA	Cannabinoid biosynthesis	535	GluC
Peak_002093	322.192	13.3975	0.0895851	YPLHLGVTEAGE						1284.63	-0.007374	4	312	323	4	11.4	D	G	Y	E	A0A1V0QSG3	Cannabis sativa (Hemp) (Marijuana)	4-hydroxy-3-methylbut-2-en-1-yl diphosphate synthase	HDS	Converts (E)-4-hydroxy-3-methylbut-2-en-1-yl-2P into 2-C-methyl-D-erythritol 2,4-cyclo-2P	Terpenoid biosynthesis	748	GluC	9.88694e-06
Peak_002095	322.2	14.9392	0.0921881	YPLHLGVTEAGE						1284.63	0.002634	4	312	323	1	12.86	D	G	Y	E	A0A1V0QSG3	Cannabis sativa (Hemp) (Marijuana)	4-hydroxy-3-methylbut-2-en-1-yl diphosphate synthase	HDS	Converts (E)-4-hydroxy-3-methylbut-2-en-1-yl-2P into 2-C-methyl-D-erythritol 2,4-cyclo-2P	Terpenoid biosynthesis	748	GluC	0.000901625
Peak_002123	322.707	12.4051	0.118378	LGIGATL						643.39	0.005796	2	157	163	1	13.32	W	P	L	L	A0A0C5AS08	Cannabis sativa (Hemp) (Marijuana)	Cytochrome b6-f complex subunit 4	petD	electron transfer between PSII and PSI	Photosynthesis	174	Chymotrypsin	0.000751717
Peak_002124	322.694	13.2457	0.090351	INNRKMVERK						1286.72	0.011225	4	94	103	4	11.8	R	N	I	K	A0A0C5APZ4	Cannabis sativa (Hemp) (Marijuana)	Protein Ycf2	ycf2	ATPase of unknown function	Unknown	2302	Trypsin	0.000136885
Peak_002127	322.714	15.4951	0.0684969	INNRKMVERK						1286.72	0.007441	4	94	103	3	0.38	R	N	I	K	A0A0C5APZ4	Cannabis sativa (Hemp) (Marijuana)	Protein Ycf2	ycf2	ATPase of unknown function	Unknown	2302	Trypsin	6.90438e-07
Peak_002191	323.185	13.2631	0.12045	LDIGIXDPK						966.539	-0.005147	3	466	474	3	17.57	D	X	L	K	A0A3G5EAL5	Cannabis sativa (Hemp) (Marijuana)	Cannabidiolic acid synthase	CBDAS	oxidative cyclization of CBGA, producing CBDA	Cannabinoid biosynthesis	504	Trypsin	0.000748286
Peak_002226	323.492	10.7782	0.132591	SGEAYTIDL						967.45	0.006125	3	443	451	1	9.43	R	E	S	L	A0A126WZD3	Cannabis sativa (Hemp) (Marijuana)	Putative LOV domain-containing protein	LOV	unknown	Unknown	574	Chymotrypsin	3.55618e-06
Peak_002228	323.506	13.3208	0.0930775	KSKSWPR			Phospho [S2]		Phospho [S2] : Phospho [S4]	967.464	-0.009392	3	46	52	2	3.28	K	M	K	R	A0A172J2A4	Boehmeria nivea (Chinese grass) (Urtica nivea)	Small auxin up regulated protein	SAUR71	response to auxin	Phytohormone response	183	Trypsin	0.00370418
Peak_002238	323.686	13.1583	0.0512432	DLIEYVGIKEL						1290.71	-0.00756	4	647	657	6	2.07	E	K	D	L	A0A0C5ARX9	Cannabis sativa (Hemp) (Marijuana)	DNA-directed RNA polymerase subunit beta	rpoB	transcription of DNA into RNA	Transcription	1393	Chymotrypsin	0.000933637
Peak_002248	323.827	10.7722	0.125631	TGGFTANTSL						967.461	-0.005136	3	264	273	1	0.55	L	A	T	L	A0A0B4SX31	Cannabis sativa (Hemp) (Marijuana)	Ribulose bisphosphate carboxylase large chain	rbcL	carboxylation of D-ribulose 1,5-bisphosphate	Photosynthesis	312	Chymotrypsin
Peak_002289	324.189	11.7877	0.0553102	LLEFYER						968.497	-0.005702	3	141	147	2	7.85	K	V	L	R	A0A0M4S7M8	Cannabis sativa (Hemp) (Marijuana)	NADH dehydrogenase subunit 7	nad7	ATP synthesis	Energy metabolism	394	Trypsin	0.000211855
Peak_002339	324.68	13.3713	0.0922582	AFTTPPTSAPLL			Phospho [S8]		Phospho [S8] : Phospho [T7]	1294.62	0.009059	4	53	64	2	3.27	L	C	A	L	A0A1V0QSI1	Cannabis sativa (Hemp) (Marijuana)	Transferase GPPS small subunit2	GPPS	transferase activity	Isoprenoid biosynthesis	278	Chymotrypsin
Peak_002359	324.844	14.3641	0.105616	ISFVLGTAY						969.517	0.009496	3	216	224	2	2.78	F	S	I	Y	A0A455ZIL7	Cannabis sativa (Hemp) (Marijuana)	Prenyltransferase 6	PT6	transferase activity	Unknown	397	Chymotrypsin	2.6444e-07
Peak_002414	325.176	12.6638	0.0806746	EGLKDVEAL						972.513	-0.009056	3	397	405	4	4.44	L	P	E	L	A0A1V0QSG4	Cannabis sativa (Hemp) (Marijuana)	Diphosphomevalonate decarboxylase	MPDC	ATP binding	Isoprenoid biosynthesis	455	Chymotrypsin	1.01004e-05
Peak_002419	325.201	17.4599	0.194855	KKSLYRVKYI						1296.79	-0.009084	4	263	272	7	6.84	K	-	K	I	A0A385GN04	Cannabis sativa (Hemp) (Marijuana)	Maturase K	matK	assists in splicing its own and other chloroplast group II intron	Transcription	272	Trypsin	6.2005e-07
Peak_002458	325.537	11.9353	0.054624	VKKMRSLL						973.611	-0.000709	3	424	431	1	4.78	E	S	V	L	A0A0M3UM22	Cannabis sativa (Hemp) (Marijuana)	Ribosomal protein S3	rps3	assembly of the ribosome	Protein metabolism	548	Chymotrypsin	0.00550399
Peak_002459	325.692	9.94093	0.0723119	GSLKLRAMVLPD						1298.74	0.004726	4	588	599	2	2.8	D	R	G	D	A0A1V0QSH5	Cannabis sativa (Hemp) (Marijuana)	1-deoxy-D-xylulose-5-phosphate synthase	DXS2	Converts D-glyceraldehyde 3P into 1-deoxy-D-xylulose 5P	Terpenoid biosynthesis	606	GluC
Peak_002473	325.851	10.8039	0.0979629	LPRVVPSK			Phospho [S7]		Phospho [S7]	974.531	-0.000591	3	5	12	1	4.31	R	K	L	K	A0A172J230	Boehmeria nivea (Chinese grass) (Urtica nivea)	Small auxin up regulated protein	SAUR46	response to auxin	Phytohormone response	101	Trypsin
Peak_002530	326.199	23.0362	0.0738294	EIRVNGKEKTK						1300.75	0.01211	4	314	324	5	2.73	E	D	E	K	A0A0C5AS14	Cannabis sativa (Hemp) (Marijuana)	Protein TIC 214	ycf1	protein precursor import into chloroplasts	Protein metabolism	356	Trypsin
Peak_002612	327.184	11.8507	0.0961526	AICYRAIL	Carbamidomethyl [C3]				Carbamidomethyl [C3]	978.532	0.00451	3	1267	1274	1	6.46	E	L	A	L	A0A0C5ARX9	Cannabis sativa (Hemp) (Marijuana)	DNA-directed RNA polymerase subunit beta	rpoB	transcription of DNA into RNA	Transcription	1393	Chymotrypsin	2.76515e-05
Peak_002616	327.187	15.2632	0.0887434	LGSAILAVR			Phospho [S3]		Phospho [S3]	978.526	0.009746	3	51	59	2	4.86	L	N	L	R	A0A0C5B2F4	Cannabis sativa (Hemp) (Marijuana)	ATP synthase CF0 A subunit	atpI	Produces ATP from ADP	Energy metabolism	247	Trypsin	0.00148734
Peak_002617	327.175	16.2013	0.0535969	GVTKKPDL		Acetyl [Protein N-term]	Phospho [T3]		Acetyl [Protein N-term] Phospho [T3]	978.479	0.008873	3	2	9	1	3.26	M	N	G	L	A0A0H3W844	Cannabis sativa (Hemp) (Marijuana)	Cytochrome b6-f complex subunit 4	petD	electron transfer between PSII and PSI	Photosynthesis	160	Chymotrypsin
Peak_002662	327.691	13.4824	0.321946	IEDIKHILDVL						1306.75	-0.012382	4	314	324	2	9.11	R	E	I	L	A0A0U2H3V3	Humulus lupulus (European hop)	DNA-directed RNA polymerase subunit alpha	rpoA	transcription of DNA into RNA	Transcription	339	Chymotrypsin	2.52765e-09
Peak_002732	328.18	12.2704	0.0814949	EKGIKISK			Phospho [S7]		Phospho [S7]	981.526	-0.005971	3	133	140	3	7.77	K	E	E	K	A0A1V0QSG4	Cannabis sativa (Hemp) (Marijuana)	Diphosphomevalonate decarboxylase	MPDC	ATP binding	Isoprenoid biosynthesis	455	Trypsin	5.26343e-07
Peak_002782	328.386	14.7239	0.0298715	MSSQVLASSQL			Phospho [S2 S8]		Phospho [S2 S8] : Phospho [S2 S9] : Phospho [S3 S8] : Phospho [S3 S9]	1309.5	0.005763	4	1	11	1	2.64	-	S	M	L	A0A1V0QSF6	Cannabis sativa (Hemp) (Marijuana)	Terpene synthase	TPS	formation of cyclic terpenes through the cyclization of linear terpenes	Terpenoid biosynthesis	551	Chymotrypsin
Peak_002805	328.787	9.40572	0.0395195	SSIGQIGY			Phospho [S2 Y8]		Phospho [S2 Y8]	983.34	-0.002403	3	327	334	0	1.5	Y	V	S	Y	A0A0C5B2K5	Cannabis sativa (Hemp) (Marijuana)	NADH-quinone oxidoreductase subunit N	ndhB	NDH-1 shuttles electrons from NADH to quinones	Energy metabolism	510	Chymotrypsin	9.8767e-06
Peak_002807	328.855	10.953	0.104119	FSMTGYSSKE			Phospho [S7 S8]	Oxidation [M3]	Oxidation [M3] Phospho [S7 S8]	1311.41	0.000268	4	131	140	3	0.85	F	V	F	E	A0A126X1H2	Cannabis sativa (Hemp) (Marijuana)	Putative LOV domain-containing protein	LOV	unknown	Unknown	910	GluC	2.32645e-05
Peak_002841	329.205	16.4487	0.0732381	INSLALLEL						984.586	0.005409	3	114	122	4	3.37	E	I	I	L	A0A1V0QSF8	Cannabis sativa (Hemp) (Marijuana)	Terpene synthase	TPS	formation of cyclic terpenes through the cyclization of linear terpenes	Terpenoid biosynthesis	629	Chymotrypsin
Peak_002842	329.2	17.2687	0.22238	ALRLEDLR						984.572	0.007238	3	26	33	1	31.36	R	I	A	R	A0A0B4SX31	Cannabis sativa (Hemp) (Marijuana)	Ribulose bisphosphate carboxylase large chain	rbcL	carboxylation of D-ribulose 1,5-bisphosphate	Photosynthesis	312	Trypsin	1.43187e-07
Peak_002843	329.197	19.5488	0.306179	ALRLEDLR						984.572	-0.002821	3	26	33	1	28.1	R	I	A	R	A0A0B4SX31	Cannabis sativa (Hemp) (Marijuana)	Ribulose bisphosphate carboxylase large chain	rbcL	carboxylation of D-ribulose 1,5-bisphosphate	Photosynthesis	312	Trypsin	0.00212204
Peak_002884	329.497	10.7746	0.10732	IFQTREL			Phospho [T4]		Phospho [T4]	985.463	0.003963	3	361	367	2	6.73	L	A	I	L	A0A455ZJC3	Cannabis sativa (Hemp) (Marijuana)	Prenyltransferase 4	PT4	transferase activity	Unknown	398	Chymotrypsin	5.88097e-05
Peak_002887	329.509	11.887	0.0871387	NIVRVTATL						985.592	0.009011	3	125	133	0	7.07	L	P	N	L	H9A1W0	Cannabis sativa (Hemp) (Marijuana)	Acyl-activating enzyme 8	aae8	unknown	Unknown	526	Chymotrypsin	0.0389623
Peak_002910	329.84	12.9185	0.209809	AMCFMMDPAY	Carbamidomethyl [C3]		Phospho [Y10]		Carbamidomethyl [C3] Phospho [Y10]	1315.41	0.001674	4	576	585	2	11.74	E	G	A	Y	L7X5W8	Boehmeria nivea (Chinese grass) (Urtica nivea)	Cellulose synthase	CesA1	cellulose biosynthesis	Cell wall organisation	1082	Chymotrypsin	1.22351e-06
Peak_002977	330.432	16.0999	0.0666416	GKRIFRVTRW						1317.78	0.008494	4	10	19	1	1.03	L	V	G	W	A0A172J228	Boehmeria nivea (Chinese grass) (Urtica nivea)	Small auxin up regulated protein	SAUR50	response to auxin	Phytohormone response	178	Chymotrypsin
Peak_002981	330.53	12.5835	0.176571	NFGIIAAXK						988.582	-0.006796	3	237	245	1	5.57	E	I	N	K	A0A3G5EA60	Cannabis sativa (Hemp) (Marijuana)	Tetrahydrocannabinolic acid synthase	THCAS	oxidative cyclization of CBGA, producing THCA	Cannabinoid biosynthesis	535	Trypsin	8.7698e-09
Peak_003008	330.858	15.8003	0.0688676	IIHPAHVGF						989.545	0.005811	3	73	81	0	22	Y	G	I	F	I6WU39	Cannabis sativa (Hemp) (Marijuana)	Olivetolic acid cyclase	OAC	functions in concert with OLS/TKS to form OLA	Cannabinoid biosynthesis	101	Chymotrypsin
Peak_003060	331.199	15.479	0.113352	IIHPAHVGF						989.545	0.005811	3	73	81	0	12.13	Y	G	I	F	I6WU39	Cannabis sativa (Hemp) (Marijuana)	Olivetolic acid cyclase	OAC	functions in concert with OLS/TKS to form OLA	Cannabinoid biosynthesis	101	Chymotrypsin	1.90894e-05
Peak_003112	331.669	9.74466	0.138432	LFDIMDDWLR						1322.63	0.008892	4	15	24	3	2.25	D	R	L	R	A0A0C5ARY2	Cannabis sativa (Hemp) (Marijuana)	Photosystem II protein D2	psbD	Component of PSII	Photosynthesis	353	Trypsin
Peak_003117	331.714	19.767	0.0534101	LGLGLILGSIGVVL						1322.85	-0.009177	4	15	28	4	9.85	F	F	L	L	A0A0C5ARU1	Cannabis sativa (Hemp) (Marijuana)	NADH dehydrogenase subunit 6, chloroplastic	ndhG	ubiquinone activity in chloroplast	Photosynthesis	176	Chymotrypsin
Peak_003119	331.855	10.8441	0.0723471	VYYSYSRF			Phospho [Y2 S4 Y5]		Phospho [Y2 S4 Y5] : Phospho [Y3 S4 Y5]	1323.4	-0.007513	4	74	81	4	2.03	K	I	V	F	A0A0C5B2J3	Cannabis sativa (Hemp) (Marijuana)	50S ribosomal protein L20	rpl20	assembly of the ribosome	Protein metabolism	120	Chymotrypsin	6.59212e-07
Peak_003121	331.852	12.6217	0.0933277	LGTVPSLVK			Phospho [T3]		Phospho [T3]	992.531	0.003405	3	446	454	2	16.05	K	A : T	L	K	H9A1V6	Cannabis sativa (Hemp) (Marijuana)	Acyl-activating enzyme 4	aae4	unknown	Unknown	723	Trypsin	9.78019e-07
Peak_003123	331.863	14.7473	0.0882424	LGTVPSLVK			Phospho [T3]		Phospho [T3]	992.531	-0.001092	3	446	454	0	17.87	K	A : T	L	K	H9A1V6	Cannabis sativa (Hemp) (Marijuana)	Acyl-activating enzyme 4	aae4	unknown	Unknown	723	Trypsin
Peak_003160	332.19	10.8145	0.102246	LLKSRFLQQL			Phospho [S4]		Phospho [S4]	1324.73	0.003405	4	201	210	4	1.78	L	R	L	L	A0A0M4RG21	Cannabis sativa (Hemp) (Marijuana)	Ribosomal protein S4	rps4	assembly of the ribosome	Protein metabolism	352	Chymotrypsin	8.96033e-05
Peak_003221	332.7	11.9371	0.0735945	ANNLTLTGLLKK		Acetyl [Protein N-term]			Acetyl [Protein N-term]	1326.79	0.012812	4	2	13	1	1.81	M	A	A	K	H9A1W0	Cannabis sativa (Hemp) (Marijuana)	Acyl-activating enzyme 8	aae8	unknown	Unknown	526	Trypsin	0.117301
Peak_003287	333.179	12.4588	0.0844438	YVDLLDLF						996.517	-0.000539	3	143	150	6	0.85	Y	N	Y	F	A0A1V0QSH0	Cannabis sativa (Hemp) (Marijuana)	Transferase FPPS1	FPPS1	geranyltransferase activity	Isoprenoid biosynthesis	341	Chymotrypsin	7.16073e-08
Peak_003306	333.197	43.8464	0.0405673	TISLGRIKQSF			Phospho [S3]		Phospho [S3] : Phospho [T1]	1328.69	-0.005329	4	231	241	1	5.37	L	V	T	F	A0A126WZN0	Cannabis sativa (Hemp) (Marijuana)	Putative LOV domain-containing protein	LOV	unknown	Unknown	385	Chymotrypsin	0.0181321
Peak_003353	333.859	10.4272	0.090979	LTIAPIKDE						998.565	0.008902	3	322	330	2	1.13	L	T	L	E	A0A126WVX8	Cannabis sativa (Hemp) (Marijuana)	Putative LOV domain-containing protein	LOV	unknown	Unknown	1063	GluC
Peak_003357	333.861	13.2561	0.0701644	VKEGHFAVL						998.555	0.005887	3	46	54	3	7.25	D	A	V	L	A0A172J1Z6	Boehmeria nivea (Chinese grass) (Urtica nivea)	Small auxin up regulated protein	SAUR15	response to auxin	Phytohormone response	98	Chymotrypsin
Peak_003364	333.897	21.637	0.0405216	FVLGHDCGHGSF	Carbamidomethyl [C7]				Carbamidomethyl [C7]	1331.57	-0.011495	4	104	115	3	8.47	L	S	F	F	A0A088MER7	Cannabis sativa (Hemp) (Marijuana)	Delta 15 desaturase	FAD3A	oxidoreductase activity	Lipid metabolism	396	Chymotrypsin
Peak_003376	334.176	12.1698	0.0838728	YKANRLR			Phospho [Y1]		Phospho [Y1]	999.501	0.009009	3	1016	1022	4	6.09	F	F	Y	R	A0A0C5APZ4	Cannabis sativa (Hemp) (Marijuana)	Protein Ycf2	ycf2	ATPase of unknown function	Unknown	2302	Trypsin	1.74316e-05
Peak_003379	334.183	14.2959	0.0885064	SSLFTTSHQGIR						1332.68	0.003945	4	477	488	2	0.14	E	A	S	R	A0A219D2X4	Cannabis sativa (Hemp) (Marijuana)	Edestin 3	ede3A	nutrient reservoir activity	Seed storage	493	Trypsin	1.45147e-05
Peak_003383	334.198	18.535	0.121595	LKEGFELVNRE						1332.7	0.011545	4	263	273	5	4	L	N	L	E	A0A1V0QSI6	Cannabis sativa (Hemp) (Marijuana)	2-C-methyl-D-erythritol 4-phosphate cytidylyltransferase	MCT		Isoprenoid biosynthesis	325	GluC	2.26511e-06
Peak_003442	334.714	17.5541	0.110225	AAPLIAL						667.427	0.002278	2	378	384	1	9.32	K	A	A	L	A0A1V0QSH4	Cannabis sativa (Hemp) (Marijuana)	Transferase GPPS large subunit	GPPS	transferase activity	Isoprenoid biosynthesis	393	Chymotrypsin
Peak_003458	334.865	13.5722	0.0979077	SGLLDGSLKL						1001.58	-0.004231	3	583	592	4	1.33	L	R	S	L	A0A1V0QSH5	Cannabis sativa (Hemp) (Marijuana)	1-deoxy-D-xylulose-5-phosphate synthase	DXS2	Converts D-glyceraldehyde 3P into 1-deoxy-D-xylulose 5P	Terpenoid biosynthesis	606	Chymotrypsin	7.83752e-06
Peak_003500	335.182	43.1968	0.050649	RSPSIKKNLSK			Phospho [S2]		Phospho [S2]	1336.72	-0.01186	4	160	170	3	7.48	D	S	R	K	A0A0M3UM22	Cannabis sativa (Hemp) (Marijuana)	Ribosomal protein S3	rps3	assembly of the ribosome	Protein metabolism	548	Trypsin	0.444528
Peak_003501	335.184	43.9694	0.0745016	VIPVSHLNQPSF						1336.71	0.002925	4	52	63	1	3.01	F	Q	V	F	A0A172J218	Boehmeria nivea (Chinese grass) (Urtica nivea)	Small auxin up regulated protein	SAUR45	response to auxin	Phytohormone response	102	Chymotrypsin	0.0783278
Peak_003553	335.52	10.8792	0.114181	SLTYSQLL			Phospho [S1]		Phospho [S1] : Phospho [T3] : Phospho [Y4]	1003.46	0.009605	3	230	237	3	12	D	H	S	L	H9A8L4	Cannabis sativa (Hemp) (Marijuana)	Acyl-activating enzyme 15	aae15	unknown	Unknown	776	Chymotrypsin	0.000754868
Peak_003554	335.523	11.634	0.0702037	LQDQFGLAL						1003.53	-0.003394	3	321	329	3	5.53	L	V	L	L	A0A0C5ARQ8	Cannabis sativa (Hemp) (Marijuana)	DNA-directed RNA polymerase subunit beta	rpoB	transcription of DNA into RNA	Transcription	1070	Chymotrypsin	9.3865e-05
Peak_003575	335.87	15.8387	0.118395	ISPSTDCSSVK	Carbamidomethyl [C7]		Phospho [T5 S8]		Carbamidomethyl [C7] Phospho [T5 S8] : Carbamidomethyl [C7] Phospho [T5 S9]	1339.48	-0.006643	4	10	20	0	8.9	K	-	I	K	P86838	Cannabis sativa (Hemp) (Marijuana)	Non-specific lipid-transfer protein	nsltp	transfer lipids across membranes	Lipid metabolism	20	Trypsin
Peak_003602	336.193	20.4394	0.107804	GFLLVGTSSYLGK						1340.73	0.003123	4	34	46	5	3.31	L	N	G	K	A0A0C5AUI0	Cannabis sativa (Hemp) (Marijuana)	Photosystem I assembly protein Ycf4	ycf4	assembly of the PSI complex	Photosynthesis	184	Trypsin	1.19774e-06
Peak_003628	336.209	11.3512	0.0901639	LNLLVSSLF						1004.59	0.008857	3	262	270	4	1.67	Y	V	L	F	A0A0C5APZ2	Cannabis sativa (Hemp) (Marijuana)	NADH-quinone oxidoreductase subunit H	ndhA	NDH-1 shuttles electrons from NADH to quinones	Energy metabolism	363	Chymotrypsin	3.85612e-08
Peak_003629	336.212	12.2302	0.0570536	AALKAFSLGK						1004.6	-0.000939	3	27	36	4	0.56	W	S	A	K	A0A0C5ART9	Cannabis sativa (Hemp) (Marijuana)	50S ribosomal protein L32	rpl32	assembly of the ribosome	Protein metabolism	52	Trypsin	1.66764e-06
Peak_003633	336.203	15.1781	0.0657009	ISQVPFAXVDLR						1340.75	-0.004935	4	122	133	2	8.46	Y	N	I	R	A0A3G5ECJ1	Cannabis sativa (Hemp) (Marijuana)	Tetrahydrocannabinolic acid synthase	THCAS	oxidative cyclization of CBGA, producing THCA	Cannabinoid biosynthesis	545	Trypsin	6.90938e-07
Peak_003646	336.531	11.9722	0.0604408	FVVKIECL	Carbamidomethyl [C7]				Carbamidomethyl [C7]	1006.55	0.003211	3	64	71	2	3.06	R	T	F	L	A0A172J213	Boehmeria nivea (Chinese grass) (Urtica nivea)	Small auxin up regulated protein	SAUR29	response to auxin	Phytohormone response	110	Chymotrypsin
Peak_003659	336.715	14.5638	0.0851787	ILVGASL						671.422	0.005514	2	195	201	1	14.48	F	L	I	L	A0A0M5M7P7	Cannabis sativa (Hemp) (Marijuana)	Cytochrome b	cob	mitochondiral electron chain	Energy metabolism	396	Chymotrypsin
Peak_003660	336.717	15.4502	0.0883958	ILVGASL						671.422	-0.001444	2	195	201	1	14.28	F	L	I	L	A0A0M5M7P7	Cannabis sativa (Hemp) (Marijuana)	Cytochrome b	cob	mitochondiral electron chain	Energy metabolism	396	Chymotrypsin	1.68353e-05
Peak_003669	336.865	13.1452	0.118702	LGSLVLTLL			Phospho [S3]		Phospho [S3]	1007.57	-0.009666	3	128	136	4	9.64	L	C	L	L	A0A0M4R6S2	Cannabis sativa (Hemp) (Marijuana)	Cytochrome c biogenesis B	ccmB	Mitochondrial electron carrier protein	Energy metabolism	206	Chymotrypsin	0.00222318
Peak_003712	337.191	12.8815	0.0755725	RTLLSLAR			Phospho [T2]		Phospho [T2]	1008.55	0.000991	3	134	141	4	7.84	F	D	R	R	A0A0M4RVN1	Cannabis sativa (Hemp) (Marijuana)	Cytochrome c biogenesis FC	ccmFc	Mitochondrial electron carrier protein	Energy metabolism	447	Trypsin	6.2905e-07
Peak_003735	337.441	9.70369	0.0689475	CGHHAFSD	Carbamidomethyl [C1]		Phospho [S7]		Carbamidomethyl [C1] Phospho [S7]	1009.31	-0.009898	3	110	117	1	1.81	E	H	C	D	A0A088MFF4	Cannabis sativa (Hemp) (Marijuana)	Delta 12 desaturase	FAD2A	oxidoreductase activity	Lipid metabolism	387	GluC
Peak_003736	337.476	10.8151	0.0206547	MRNXGLAAD				Oxidation [M1]	Oxidation [M1]	1009.43	-0.004356	3	194	202	2	3.85	L	N	M	D	A0A3G5ECJ1	Cannabis sativa (Hemp) (Marijuana)	Tetrahydrocannabinolic acid synthase	THCAS	oxidative cyclization of CBGA, producing THCA	Cannabinoid biosynthesis	545	GluC
Peak_003762	337.867	10.1435	0.119283	SGMYFHGARF			Phospho [S1 Y4]	Oxidation [M3]	Oxidation [M3] Phospho [S1 Y4]	1347.45	-0.006947	4	86	95	3	3.86	L	S	S	F	A0A0C5ARZ4	Cannabis sativa (Hemp) (Marijuana)	Photosystem I P700 chlorophyll a apoprotein A1	psaA	component of PSI	Photosynthesis	750	Chymotrypsin	3.08446e-05
Peak_003775	337.892	17.6378	0.0810482	IKLVXVPSK						1010.65	0.008023	3	246	254	1	2.95	K	S	I	K	A0A3G5EA38	Cannabis sativa (Hemp) (Marijuana)	Tetrahydrocannabinolic acid synthase	THCAS	oxidative cyclization of CBGA, producing THCA	Cannabinoid biosynthesis	535	Trypsin
Peak_003797	338.136	17.5813	0.024503	SAMHGSLVTSSL			Phospho [S1 S6]		Phospho [S1 S6]	1348.51	-0.008323	4	212	223	1	3.12	F	I	S	L	A0A0C5ARX1	Cannabis sativa (Hemp) (Marijuana)	Photosystem II protein D1	psbA	Component of PSII	Photosynthesis	353	Chymotrypsin
Peak_003820	338.206	16.8244	0.0728049	INTIVYPL			Phospho [Y6]		Phospho [Y6]	1011.5	0.007835	3	855	862	0	4.55	Y	T	I	L	L7X5W8	Boehmeria nivea (Chinese grass) (Urtica nivea)	Cellulose synthase	CesA1	cellulose biosynthesis	Cell wall organisation	1082	Chymotrypsin	7.86631e-07
Peak_003865	338.527	15.2942	0.0382861	LIGPDAPIAF						1012.56	-0.009193	3	170	179	2	2.35	L	E	L	F	A0A1V0QSH3	Cannabis sativa (Hemp) (Marijuana)	3-hydroxy-3-methylglutaryl coenzyme A synthase	hmgS	forms HMG-CoA	Isoprenoid biosynthesis	451	Chymotrypsin
Peak_003866	338.533	20.3322	0.0785234	AGLIFDLHK						1012.57	0.006261	3	255	263	1	27.25	E	D	A	K	B1Q2B6	Cannabis sativa (Hemp) (Marijuana)	3,5,7-trioxododecanoyl-CoA synthase	OLS	olivetol biosynthesis	Cannabinoid biosynthesis	385	Trypsin
Peak_003903	338.891	17.7694	0.0763549	SYSVVPFGSHL			Phospho [S1 S9]		Phospho [S1 S9] : Phospho [S3 S9] : Phospho [Y2 S9]	1351.53	-0.002797	4	112	122	2	3.83	L	V	S	L	A0A0C5APZ2	Cannabis sativa (Hemp) (Marijuana)	NADH-quinone oxidoreductase subunit H	ndhA	NDH-1 shuttles electrons from NADH to quinones	Energy metabolism	363	Chymotrypsin
Peak_003905	338.93	9.31467	0.0799779	GIFGGIVYSVPPF						1351.72	-0.008839	4	218	230	2	8.24	F	R	G	F	A0A455ZIK6	Cannabis sativa (Hemp) (Marijuana)	Prenyltransferase 1	PT1	transferase activity	Unknown	395	Chymotrypsin
Peak_003960	339.211	15.4286	0.16172	LKSIPKGCL	Carbamidomethyl [C8]				Carbamidomethyl [C8]	1014.59	0.006309	3	44	52	1	0.72	E	A	L	L	A0A172J248	Boehmeria nivea (Chinese grass) (Urtica nivea)	Small auxin up regulated protein	SAUR63	response to auxin	Phytohormone response	148	Chymotrypsin	3.39498e-07
Peak_003966	339.199	21.1142	0.0538391	LNHPSFRELLK						1352.76	0.007425	4	56	66	5	11.61	Y	R	L	K	A0A172J211	Boehmeria nivea (Chinese grass) (Urtica nivea)	Small auxin up regulated protein	SAUR24	response to auxin	Phytohormone response	102	Trypsin
Peak_003993	339.539	14.0683	0.148192	MAIRVSNIL						1015.58	0.009635	3	1	9	1	1.64	-	N	M	L	A0A172J1X4	Boehmeria nivea (Chinese grass) (Urtica nivea)	Small auxin up regulated protein	SAUR04	response to auxin	Phytohormone response	95	Chymotrypsin	7.52359e-08
Peak_003994	339.539	15.2849	0.0662046	MAIRVSNIL						1015.58	0.008921	3	1	9	0	6.33	-	N	M	L	A0A172J1X4	Boehmeria nivea (Chinese grass) (Urtica nivea)	Small auxin up regulated protein	SAUR04	response to auxin	Phytohormone response	95	Chymotrypsin
Peak_004007	339.699	12.9508	0.0670873	YVVPISLLNQPL						1354.79	-0.011906	4	44	55	3	3.45	R	F	Y	L	A0A172J1X4	Boehmeria nivea (Chinese grass) (Urtica nivea)	Small auxin up regulated protein	SAUR04	response to auxin	Phytohormone response	95	Chymotrypsin	0.000498156
Peak_004012	339.698	17.2868	0.175379	SKSNPRFFLFL						1354.74	0.00935	4	202	212	6	1.98	F	Y	S	L	Q95BY0	Cannabis sativa (Hemp) (Marijuana)	Maturase K	matK	assists in splicing its own and other chloroplast group II intron	Transcription	507	Chymotrypsin	5.14651e-06
Peak_004018	339.849	10.5921	0.060818	LSDINGDRK						1016.53	0.009726	3	311	319	3	1.06	D	F	L	K	A0A0B5A051	Humulus lupulus (European hop)	2-acylphloroglucinol 4-prenyltransferase, chloroplastic	APGPT	Uses dimethylallyl diphosphate (DMAPP) as the prenyl donor	Terpenoid biosynthesis	414	Trypsin	2.24562e-05
Peak_004022	339.859	12.9817	0.072528	TWKLINKD						1016.57	-0.009418	3	561	568	2	4.34	E	Y	T	D	A0A1V0QSG1	Cannabis sativa (Hemp) (Marijuana)	Terpene synthase	TPS	formation of cyclic terpenes through the cyclization of linear terpenes	Terpenoid biosynthesis	640	GluC	5.14315e-07
Peak_004063	340.197	10.4124	0.0717427	FRAVQGLID						1017.56	0.003804	3	106	114	1	7.73	E	K	F	D	A0A172J248	Boehmeria nivea (Chinese grass) (Urtica nivea)	Small auxin up regulated protein	SAUR63	response to auxin	Phytohormone response	148	GluC	2.18761e-05
Peak_004142	340.855	13.4856	0.107549	RTVPNKLL			Phospho [T2]		Phospho [T2]	1019.55	0.002892	3	103	110	1	3.05	L	G	R	L	A0A0C5AS08	Cannabis sativa (Hemp) (Marijuana)	Cytochrome b6-f complex subunit 4	petD	electron transfer between PSII and PSI	Photosynthesis	174	Chymotrypsin
Peak_004190	341.192	13.2787	0.15473	MALVTEITK				Oxidation [M1]	Oxidation [M1]	1020.55	-0.009743	3	1	9	0	5.87	-	Q	M	K	V5KXG5	Cannabis sativa (Hemp) (Marijuana)	4-coumarate:CoA ligase	4CL	forms 4-coumaroyl-CoA from 4-coumarate	Phenylpropanoid biosynthesis	550	Trypsin	2.96278e-05
Peak_004237	341.525	11.0159	0.0642162	RYERRATA						1021.54	0.009286	3	504	511	4	0.19	D	-	R	A	A0A090CXP5	Cannabis sativa (Hemp) (Marijuana)	Edestin 1	ede1D	nutrient reservoir activity	Seed storage	511
Peak_004271	341.855	16.0033	0.170255	LCKTIFLE	Carbamidomethyl [C2]				Carbamidomethyl [C2]	1022.55	0.005708	3	43	50	3	6.54	Y	L	L	E	A0A172J200	Boehmeria nivea (Chinese grass) (Urtica nivea)	Small auxin up regulated protein	SAUR16	response to auxin	Phytohormone response	140	GluC	4.27424e-06
Peak_004278	341.856	11.6703	0.0862051	AMISIGVLGF				Oxidation [M2]	Oxidation [M2]	1022.55	0.002	3	278	287	1	2.26	Y	L	A	F	A0A0M4S7M0	Cannabis sativa (Hemp) (Marijuana)	Cytochrome c oxidase subunit 1	cox1	electron transfer	Energy metabolism	539	Chymotrypsin	0.00161992
Peak_004310	342.188	9.75088	0.0957474	EVTGTLELMTKK				Oxidation [M9]	Oxidation [M9]	1364.72	-0.005607	4	215	226	3	5.23	R	L	E	K	A0A126WZD3	Cannabis sativa (Hemp) (Marijuana)	Putative LOV domain-containing protein	LOV	unknown	Unknown	574	Trypsin	0.064644
Peak_004316	342.197	14.8617	0.120672	LTVLGMETELPF				Oxidation [M6]	Oxidation [M6]	1364.69	-0.008414	4	954	965	2	1.16	F	G	L	F	A0A0H3W815	Cannabis sativa (Hemp) (Marijuana)	Protein TIC 214	ycf1	protein precursor import into chloroplasts	Protein metabolism	1878	Chymotrypsin	0.000345494
Peak_004371	342.421	9.92385	0.0755493	MRLTSTNMQAR		Acetyl [Protein N-term]		Oxidation [M1]	Acetyl [Protein N-term] Oxidation [M1]	1365.65	0.008863	4	1	11	1	8.06	-	K	M	R	A0A0M4S8F3	Cannabis sativa (Hemp) (Marijuana)	ATP synthase subunit 4	atp4	Produces ATP from ADP	Energy metabolism	198	Trypsin
Peak_004372	342.427	11.1316	0.0885618	MARKGNPISVR		Acetyl [Protein N-term]	Phospho [S9]	Oxidation [M1]	Acetyl [Protein N-term] Oxidation [M1] Phospho [S9]	1365.66	-0.000643	4	1	11	2	6.08	-	L	M	R	A0A0M3UM22	Cannabis sativa (Hemp) (Marijuana)	Ribosomal protein S3	rps3	assembly of the ribosome	Protein metabolism	548	Trypsin
Peak_004373	342.418	12.3484	0.108081	MARKGNPISVR		Acetyl [Protein N-term]	Phospho [S9]	Oxidation [M1]	Acetyl [Protein N-term] Oxidation [M1] Phospho [S9]	1365.66	-0.006491	4	1	11	2	5.82	-	L	M	R	A0A0M3UM22	Cannabis sativa (Hemp) (Marijuana)	Ribosomal protein S3	rps3	assembly of the ribosome	Protein metabolism	548	Trypsin
Peak_004379	342.516	19.4064	0.0422498	TNSALFMLL				Oxidation [M7]	Oxidation [M7]	1024.53	0.005515	3	11	19	3	1.82	F	T	T	L	A0A0M4RG07	Cannabis sativa (Hemp) (Marijuana)	ATP synthase subunit a	atpI	Produces ATP from ADP	Energy metabolism	239	Chymotrypsin
Peak_004408	342.848	10.85	0.102383	LYIAPRTL			Phospho [Y2]		Phospho [Y2]	1025.53	-0.008874	3	28	35	3	0.69	K	P	L	L	A0A1V0QSG5	Cannabis sativa (Hemp) (Marijuana)	Isopentenyl-diphosphate delta-isomerase	IDI	Converts isopentenyl diphosphate into dimethylallyl diphosphate	Isoprenoid biosynthesis	304	Chymotrypsin	7.66166e-07
Peak_004412	342.854	13.8642	0.0740522	MFLYSTVST			Phospho [S5 T6 S8 T9]		Phospho [S5 T6 S8 T9]	1367.36	-0.007985	4	62	70	3	0.72	L	-	M	T	Q5TIP6	Cannabis sativa (Hemp) (Marijuana)	Putative calcium dependent protein kinase	cdpk	kinase activity	Unknown	70		0.00587175
Peak_004501	343.52	13.8215	0.0441652	IRKVPSLSE						1027.6	0.007986	3	31	39	0	0.34	E	K	I	E	A0A0C5B2H7	Cannabis sativa (Hemp) (Marijuana)	30S ribosomal protein S14	rps14	assembly of the ribosome	Protein metabolism	100	GluC	0.0637016
Peak_004507	343.701	9.81945	0.0812226	TKLYVLLTIID			Phospho [T8]		Phospho [T8]	1370.75	0.001551	4	363	373	0	2.09	D	D	T	D	A7IZZ1	Cannabis sativa (Hemp) (Marijuana)	(-)-limonene synthase, chloroplastic	TPS1	monoterpene (C1) olefins biosynthesis	Terpenoid biosynthesis	622	GluC
Peak_004511	343.706	13.1924	0.0795882	IAALGIE						685.401	-0.002786	2	46	52	1	0.52	D	P	I	E	H9A8L1	Cannabis sativa (Hemp) (Marijuana)	Acyl-activating enzyme 12	aae12	unknown	Unknown	757	GluC	1.02616e-05
Peak_004530	343.862	11.3163	0.0877965	QVKDSNPKL						1027.57	-0.005425	3	121	129	2	5.9	K	I	Q	L	H9A1V5	Cannabis sativa (Hemp) (Marijuana)	Acyl-activating enzyme 3	aae3	unknown	Unknown	543	Chymotrypsin	0.000731038
Peak_004549	344.197	12.5479	0.106884	AASMVLDVPK						1029.55	-0.002845	3	25	34	1	2.17	K	G	A	K	A0A172J212	Boehmeria nivea (Chinese grass) (Urtica nivea)	Small auxin up regulated protein	SAUR23	response to auxin	Phytohormone response	99	Trypsin	0.00010367
Peak_004550	344.21	13.2654	0.0576061	IAALGIE						685.401	-0.002786	2	46	52	1	4.03	D	P	I	E	H9A8L1	Cannabis sativa (Hemp) (Marijuana)	Acyl-activating enzyme 12	aae12	unknown	Unknown	757	GluC	2.32645e-05
Peak_004551	344.206	14.4551	0.188032	TQDLIVRGE						1029.55	0.010216	3	316	324	2	7.88	F	K	T	E	H9A8L1	Cannabis sativa (Hemp) (Marijuana)	Acyl-activating enzyme 12	aae12	unknown	Unknown	757	GluC	1.02616e-05
Peak_004577	344.195	17.7632	0.0420249	PINDLSRKSTQD						1372.69	0.013315	4	305	316	1	4.24	D	A	P	D	A0A126WVX7	Cannabis sativa (Hemp) (Marijuana)	Putative LOV domain-containing protein	LOV	unknown	Unknown	664	GluC
Peak_004598	344.534	12.2474	0.0622961	EERIERAE						1030.5	-0.000664	3	823	830	3	2.91	E	A	E	E	A0A0H3W815	Cannabis sativa (Hemp) (Marijuana)	Protein TIC 214	ycf1	protein precursor import into chloroplasts	Protein metabolism	1878	GluC	2.46299e-05
Peak_004602	344.528	15.7847	0.0753326	ETSGIIWIL						1030.57	-0.00846	3	22	30	1	4.05	K	I	E	L	A0A0C5APZ2	Cannabis sativa (Hemp) (Marijuana)	NADH-quinone oxidoreductase subunit H	ndhA	NDH-1 shuttles electrons from NADH to quinones	Energy metabolism	363	Chymotrypsin
Peak_004617	344.701	13.116	0.0630255	HGASIGF						687.334	0.001088	2	292	298	0	10.32	L	W	H	F	H9A1V4	Cannabis sativa (Hemp) (Marijuana)	Acyl-activating enzyme 2	aae2	unknown	Unknown	662	Chymotrypsin	0.00109442
Peak_004630	344.866	12.6394	0.135223	KGKSMGSLPK						1031.58	-0.006153	3	546	555	2	2.1	D	K	K	K	H9A1W1	Cannabis sativa (Hemp) (Marijuana)	Acyl-activating enzyme 9	aae9	unknown	Unknown	561	Trypsin	0.000295603
Peak_004633	344.869	15.7947	0.0521183	MAITRKANK						1031.59	-0.00196	3	1	9	2	0.23	-	L	M	K	A0A172J238	Boehmeria nivea (Chinese grass) (Urtica nivea)	Small auxin up regulated protein	SAUR60	response to auxin	Phytohormone response	105	Trypsin
Peak_004672	345.204	13.4154	0.0619127	TGDLGVK						688.376	-0.005839	2	430	436	0	3.95	R	H	T	K	H9A1W1	Cannabis sativa (Hemp) (Marijuana)	Acyl-activating enzyme 9	aae9	unknown	Unknown	561	Trypsin	1.21344e-05
Peak_004682	345.191	11.1543	0.053932	LASQGIPKGY						1032.56	0.003468	3	22	31	1	2.37	L	F	L	Y	A0A172J1X4	Boehmeria nivea (Chinese grass) (Urtica nivea)	Small auxin up regulated protein	SAUR04	response to auxin	Phytohormone response	95	Chymotrypsin	0.000572525
Peak_004695	345.176	43.454	0.0488569	IVDDVQRLGLSY						1376.73	0.001904	4	75	86	3	5.06	K	H	I	Y	A0A1V0QSG6	Cannabis sativa (Hemp) (Marijuana)	Terpene synthase	TPS	formation of cyclic terpenes through the cyclization of linear terpenes	Terpenoid biosynthesis	556	Chymotrypsin	0.245504
Peak_004727	345.46	10.5629	0.068257	IPITLAGLFVTAY						1377.79	0.012913	4	14	26	3	0.82	L	L	I	Y	A0A0C5APY4	Cannabis sativa (Hemp) (Marijuana)	Cytochrome b6-f complex subunit 5	petG	electron transfer between PSII and PSI	Photosynthesis	37	Chymotrypsin
Peak_004744	345.719	20.0553	0.0979404	GILAGLF						689.411	0.004583	2	189	195	2	3.09	L	H	G	F	A0A0H3W6F4	Cannabis sativa (Hemp) (Marijuana)	Photosystem II CP47 reaction center protein	psbB	Component of PSII	Photosynthesis	508	Chymotrypsin
Peak_004748	345.704	21.9869	0.0974645	SGPIAVF						689.375	0.00179	2	148	154	0	5.02	F	V	S	F	A0A0C5ARY2	Cannabis sativa (Hemp) (Marijuana)	Photosystem II protein D2	psbD	Component of PSII	Photosynthesis	353	Chymotrypsin
Peak_004754	345.867	11.5206	0.0833649	ELWYXCSWE	Carbamidomethyl [C6]		Phospho [Y4]		Carbamidomethyl [C6] Phospho [Y4]	1379.49	0.005978	4	418	426	5	10.76	Y	K	E	E	A0A3G5EBM5	Cannabis sativa (Hemp) (Marijuana)	Cannabidiolic acid synthase	CBDAS	oxidative cyclization of CBGA, producing CBDA	Cannabinoid biosynthesis	495	GluC	2.49562e-05
Peak_004756	345.862	14.2895	0.105978	LLSMWGGKK				Oxidation [M4]	Oxidation [M4]	1034.56	0.003328	3	151	159	4	12.71	L	R	L	K	A0A0C5APZ1	Cannabis sativa (Hemp) (Marijuana)	NAD(P)H-quinone oxidoreductase chain 4, chloroplastic	ndhD	chloroplastic plastoquinone	Photosynthesis	500	Trypsin	9.68748e-06
Peak_004840	346.508	14.9237	0.087761	ESMEALVY			Phospho [S2]	Oxidation [M3]	Oxidation [M3] Phospho [S2]	1036.38	-0.002374	3	2	9	3	2.2	M	T	E	Y	A0A1U9VXK6	Cannabis sativa (Hemp) (Marijuana)	Photosystem II reaction center protein T	psbT	Dimerization of PSII	Photosynthesis	36	Chymotrypsin
Peak_004843	346.504	12.7129	0.102238	DDFIEKDR						1036.48	0.005072	3	344	351	2	16.15	R	S	D	R	A0A0B4SX31	Cannabis sativa (Hemp) (Marijuana)	Ribulose bisphosphate carboxylase large chain	rbcL	carboxylation of D-ribulose 1,5-bisphosphate	Photosynthesis	312	Trypsin	7.03979e-06
Peak_004857	346.694	13.2936	0.127675	DILAAADHLIGMK				Oxidation [M12]	Oxidation [M12]	1382.72	0.010461	4	285	297	2	5.15	R	F	D	K	A0A0C5ARQ8	Cannabis sativa (Hemp) (Marijuana)	DNA-directed RNA polymerase subunit beta	rpoB	transcription of DNA into RNA	Transcription	1070	Trypsin	0.0003285
Peak_004859	346.702	15.2009	0.0840794	GTSMKKLTILLY				Oxidation [M4]	Oxidation [M4]	1382.78	-0.002858	4	1939	1950	5	3.04	L	L	G	Y	A0A0C5APZ4	Cannabis sativa (Hemp) (Marijuana)	Protein Ycf2	ycf2	ATPase of unknown function	Unknown	2302	Chymotrypsin	0.00162802
Peak_004870	346.864	11.0312	0.11217	VSKNSRLAY						1036.57	-0.002346	3	472	480	1	0.17	Y	L	V	Y	A0A0E3TIL5	Cannabis sativa (Hemp) (Marijuana)	Cannabidiolic acid synthase	CBDAS	oxidative cyclization of CBGA, producing CBDA	Cannabinoid biosynthesis	544	Chymotrypsin	1.17711e-05
Peak_004871	346.87	11.7234	0.0871045	TVTSKASDDDGE			Phospho [S4 S7]		Phospho [S4 S7] : Phospho [T1 S7] : Phospho [T3 S7]	1383.45	0.005551	4	956	967	3	12.45	F	F	T	E	L7X5W8	Boehmeria nivea (Chinese grass) (Urtica nivea)	Cellulose synthase	CesA1	cellulose biosynthesis	Cell wall organisation	1082	GluC	0.000184651
Peak_004912	347.199	12.2482	0.0585366	LALGSLFVGY						1038.58	0.008719	3	470	479	4	2.31	L	L	L	Y	A0A0M4RVP1	Cannabis sativa (Hemp) (Marijuana)	NADH-ubiquinone oxidoreductase chain 5	nad5	Core subunit of the mitochondrial membrane respiratory chain	Energy metabolism	669	Chymotrypsin
Peak_004919	347.197	14.8229	0.0932696	IFDYTPRK						1038.55	0.006509	3	94	101	2	17.23	L	-	I	K	I6WU39	Cannabis sativa (Hemp) (Marijuana)	Olivetolic acid cyclase	OAC	functions in concert with OLS/TKS to form OLA	Cannabinoid biosynthesis	101	Trypsin	3.16785e-05
Peak_004922	347.214	16.1018	0.105124	ARVQVVNRMGQK						1384.77	0.000163	4	398	409	2	8.56	R	C	A	K	A0A090CXP7	Cannabis sativa (Hemp) (Marijuana)	Edestin 1	ede1D	nutrient reservoir activity	Seed storage	511	Trypsin	6.21179e-09
Peak_004923	347.213	17.0107	0.155694	AAVVARPDKL						1038.62	-0.001596	3	517	526	1	2.16	E	W	A	L	H9A1V9	Cannabis sativa (Hemp) (Marijuana)	Acyl-activating enzyme 7	aae7	unknown	Unknown	597	Chymotrypsin	3.69159e-08
Peak_004987	347.873	10.3876	0.0589446	SMGSALFLCKD	Carbamidomethyl [C9]		Phospho [S1 S4]		Carbamidomethyl [C9] Phospho [S1 S4]	1387.5	-0.012562	4	283	293	1	1.02	K	V	S	D	A0A455ZJ77	Cannabis sativa (Hemp) (Marijuana)	Prenyltransferase 7	PT7	transferase activity	Unknown	397	GluC
Peak_004989	347.858	11.4557	0.0757762	VDSRHVLSE						1040.53	0.003762	3	319	327	2	10.11	F	H	V	E	B1Q2B6	Cannabis sativa (Hemp) (Marijuana)	3,5,7-trioxododecanoyl-CoA synthase	OLS	olivetol biosynthesis	Cannabinoid biosynthesis	385	GluC	0.0133343
Peak_004997	347.895	20.3282	0.0518734	RAIRRSGIL						1040.66	0.0066	3	107	115	0	0.66	L	L	R	L	A0A0C5ART4	Cannabis sativa (Hemp) (Marijuana)	30S ribosomal protein S11	rps11	assembly of the ribosome	Protein metabolism	138	Chymotrypsin
Peak_005061	348.517	12.5578	0.0811427	NKLVQKSF			Phospho [S7]		Phospho [S7]	1042.52	0.007209	3	253	260	3	12.3	Y	A	N	F	A0A1V0QSH3	Cannabis sativa (Hemp) (Marijuana)	3-hydroxy-3-methylglutaryl coenzyme A synthase	hmgS	forms HMG-CoA	Isoprenoid biosynthesis	451	Chymotrypsin	2.91111e-08
Peak_005091	348.865	10.7482	0.110119	DDDDDDEDGDGPL						1391.45	-0.012134	4	165	177	9	7.25	D	D	D	L	A0A126X0M1	Cannabis sativa (Hemp) (Marijuana)	Putative LOV domain-containing protein	LOV	unknown	Unknown	725	Chymotrypsin	2.87999e-05
Peak_005096	348.877	14.5711	0.0759274	TLLSLARDR						1043.61	0.002223	3	135	143	1	3.75	R	S	T	R	A0A0M4RVN1	Cannabis sativa (Hemp) (Marijuana)	Cytochrome c biogenesis FC	ccmFc	Mitochondrial electron carrier protein	Energy metabolism	447	Trypsin
Peak_005155	349.216	14.5772	0.0862134	AILSMILGNL						1043.6	0.006068	3	303	312	2	6.34	L	I	A	L	A0A0C5B2K5	Cannabis sativa (Hemp) (Marijuana)	NADH-quinone oxidoreductase subunit N	ndhB	NDH-1 shuttles electrons from NADH to quinones	Energy metabolism	510	Chymotrypsin	5.47815e-05
Peak_005177	349.527	10.8901	0.106417	LRWSGVSIE						1045.56	0.004474	3	911	919	1	5.58	E	D	L	E	L7X5W8	Boehmeria nivea (Chinese grass) (Urtica nivea)	Cellulose synthase	CesA1	cellulose biosynthesis	Cell wall organisation	1082	GluC	5.75173e-06
Peak_005195	349.694	16.7247	0.0924988	VNLKELSSGAHKL						1394.79	-0.00316	4	504	516	2	1.61	L	L	V	L	A0A1V0QSG3	Cannabis sativa (Hemp) (Marijuana)	4-hydroxy-3-methylbut-2-en-1-yl diphosphate synthase	HDS	Converts (E)-4-hydroxy-3-methylbut-2-en-1-yl-2P into 2-C-methyl-D-erythritol 2,4-cyclo-2P	Terpenoid biosynthesis	748	Chymotrypsin	2.667e-05
Peak_005243	350.212	10.5181	0.0575661	IMNIIALIGIITL						1396.87	0.007121	4	290	302	1	0.87	Y	F	I	L	A0A0C5AUJ6	Cannabis sativa (Hemp) (Marijuana)	NAD(P)H-quinone oxidoreductase subunit 5, chloroplastic	ndhF	NDH shuttles electrons from NAD(P)H:plastoquinone to quinones	Photosynthesis	755	Chymotrypsin	0.00155126
Peak_005244	350.195	11.0379	0.0598598	EGKRMSPLL				Oxidation [M5]	Oxidation [M5]	1045.56	0.001118	3	197	205	3	2.25	R	H	E	L	A0A0M3UM18	Cannabis sativa (Hemp) (Marijuana)	Cytochrome c biogenesis FN	ccmFn	Mitochondrial electron carrier protein	Energy metabolism	575	Chymotrypsin	2.69678e-05
Peak_005251	350.211	11.8207	0.106362	KKEIFLDR						1047.61	0.003551	3	366	373	4	9.44	F	S	K	R	A0A142EGJ1	Cannabis sativa (Hemp) (Marijuana)	Tetrahydrocannabinolic acid synthase	THCAS	oxidative cyclization of CBGA, producing THCA	Cannabinoid biosynthesis	544	Trypsin	9.6225e-06
Peak_005253	350.221	13.9315	0.137424	LVXVPSK						698.433	-0.005536	2	248	254	1	7.54	K	S	L	K	A0A3G5EA38	Cannabis sativa (Hemp) (Marijuana)	Tetrahydrocannabinolic acid synthase	THCAS	oxidative cyclization of CBGA, producing THCA	Cannabinoid biosynthesis	535	Trypsin	9.67411e-07
Peak_005284	350.522	10.9954	0.0765333	PSHGKPFSL			Phospho [S2]		Phospho [S2]	1048.47	-0.00509	3	1617	1625	2	10.06	F	R	P	L	A0A0C5APZ4	Cannabis sativa (Hemp) (Marijuana)	Protein Ycf2	ycf2	ATPase of unknown function	Unknown	2302	Chymotrypsin	0.0210099
Peak_005286	350.532	12.508	0.0543018	VGALYSVPPF						1048.56	-0.003808	3	223	232	2	9.13	L	R	V	F	A0A455ZJ77	Cannabis sativa (Hemp) (Marijuana)	Prenyltransferase 7	PT7	transferase activity	Unknown	397	Chymotrypsin	2.13279e-07
Peak_005304	350.725	10.5204	0.0619393	LRAILGIQISTSK						1398.86	-0.011024	4	759	771	3	3.56	L	E	L	K	A0A0C5ARQ8	Cannabis sativa (Hemp) (Marijuana)	DNA-directed RNA polymerase subunit beta	rpoB	transcription of DNA into RNA	Transcription	1070	Trypsin	0.123719
Peak_005305	350.719	11.4394	0.0569554	MARKGNPISVRL		Acetyl [Protein N-term]		Oxidation [M1]	Acetyl [Protein N-term] Oxidation [M1]	1398.78	0.01066	4	1	12	0	7.01	-	D	M	L	A0A0M3UM22	Cannabis sativa (Hemp) (Marijuana)	Ribosomal protein S3	rps3	assembly of the ribosome	Protein metabolism	548	Chymotrypsin	0.000821105
Peak_005306	350.717	12.0359	0.0717728	CMLDPLLFYVL	Carbamidomethyl [C1]			Oxidation [M2]	Carbamidomethyl [C1] Oxidation [M2]	1398.69	0.009974	4	135	145	6	4.57	F	P	C	L	A0A0M3UM20	Cannabis sativa (Hemp) (Marijuana)	NADH-ubiquinone oxidoreductase chain 4	nad4	Core subunit of the mitochondrial membrane respiratory chain	Energy metabolism	354	Chymotrypsin	0.00164613
Peak_005308	350.72	14.0155	0.118192	AKEMGALKKSKL			Phospho [S10]	Oxidation [M4]	Oxidation [M4] Phospho [S10]	1398.73	0.01307	4	558	569	5	6.21	K	-	A	L	H9A1V8	Cannabis sativa (Hemp) (Marijuana)	Acyl-activating enzyme 6	aae6	unknown	Unknown	569	Chymotrypsin	7.96027e-05
Peak_005327	350.857	35.6981	0.0284377	RVLVMKCE	Carbamidomethyl [C7]			Oxidation [M5]	Carbamidomethyl [C7] Oxidation [M5]	1049.54	0.010339	3	109	116	3	1.15	D	V	R	E	A0A172J225	Boehmeria nivea (Chinese grass) (Urtica nivea)	Small auxin up regulated protein	SAUR33	response to auxin	Phytohormone response	151	GluC
Peak_005361	351.174	29.5312	0.135553	VIYNLLSTRY			Phospho [Y3 T8]		Phospho [Y3 T8]	1400.61	0.010631	4	73	82	3	4.57	E	N	V	Y	A0A0M4R4N3	Cannabis sativa (Hemp) (Marijuana)	NADH dehydrogenase subunit 9	nad9	ATP synthesis	Energy metabolism	190	Chymotrypsin
Peak_005379	351.206	10.5829	0.0915587	GRGAGKR						700.409	-0.006435	2	124	130	2	7.27	R	V	G	R	A0A0M3UM22	Cannabis sativa (Hemp) (Marijuana)	Ribosomal protein S3	rps3	assembly of the ribosome	Protein metabolism	548	Trypsin	5.40884e-05
Peak_005406	351.442	9.76193	0.0470599	EASFHGKKGESIL						1401.73	0.00292	4	218	230	1	2.13	Y	E	E	L	A7IZZ1	Cannabis sativa (Hemp) (Marijuana)	(-)-limonene synthase, chloroplastic	TPS1	monoterpene (C1) olefins biosynthesis	Terpenoid biosynthesis	622	Chymotrypsin
Peak_005411	351.525	11.4088	0.0906751	WVVPPVILALSK			Phospho [S11]		Phospho [S11]	1400.78	-0.007932	4	285	296	3	0.32	L	N	W	K	H9A1V5	Cannabis sativa (Hemp) (Marijuana)	Acyl-activating enzyme 3	aae3	unknown	Unknown	543	Trypsin	0.000501409
Peak_005421	351.703	11.6379	0.0624625	NAMEATKAVKPIL				Oxidation [M3]	Oxidation [M3]	1400.77	0.005633	4	331	343	1	1.11	Y	G	N	L	A0A088MFF4	Cannabis sativa (Hemp) (Marijuana)	Delta 12 desaturase	FAD2A	oxidoreductase activity	Lipid metabolism	387	Chymotrypsin	0.00202952
Peak_005422	351.707	12.5091	0.0887235	VSSLKGTELVKY			Phospho [T7]		Phospho [T7]	1402.71	-0.001944	4	113	124	4	9.86	L	Y	V	Y	Q95BY0	Cannabis sativa (Hemp) (Marijuana)	Maturase K	matK	assists in splicing its own and other chloroplast group II intron	Transcription	507	Chymotrypsin	0.000144569
Peak_005423	351.715	13.1827	0.0755585	LGLGLILGSIGVVL			Phospho [S9]		Phospho [S9]	1402.82	-0.012121	4	15	28	4	2.57	F	F	L	L	A0A0C5ARU1	Cannabis sativa (Hemp) (Marijuana)	NADH dehydrogenase subunit 6, chloroplastic	ndhG	ubiquinone activity in chloroplast	Photosynthesis	176	Chymotrypsin	0.000904076
Peak_005424	351.714	14.0818	0.0929103	VSSLKGTELVKY			Phospho [S2]		Phospho [S2] : Phospho [S3]	1402.71	-0.001944	4	113	124	4	3.8	L	Y	V	Y	Q95BY0	Cannabis sativa (Hemp) (Marijuana)	Maturase K	matK	assists in splicing its own and other chloroplast group II intron	Transcription	507	Chymotrypsin	9.62201e-08
Peak_005426	351.71	15.7605	0.0516254	ASGLNKL						701.407	-0.003994	2	73	79	2	11.08	L	G	A	L	V5KXG5	Cannabis sativa (Hemp) (Marijuana)	4-coumarate:CoA ligase	4CL	forms 4-coumaroyl-CoA from 4-coumarate	Phenylpropanoid biosynthesis	550	Chymotrypsin	0.000763934
Peak_005440	351.86	13.0665	0.0721716	QSKLSAIAR			Phospho [S2]		Phospho [S2]	1052.54	0.008491	3	186	194	1	8.08	D	Q	Q	R	A0A1V0QSG4	Cannabis sativa (Hemp) (Marijuana)	Diphosphomevalonate decarboxylase	MPDC	ATP binding	Isoprenoid biosynthesis	455	Trypsin
Peak_005448	351.876	21.9761	0.0318609	SANSVASAASDDDD			Phospho [S10]		Phospho [S10]	1403.47	0.007363	4	32	45	3	0.11	R	A	S	D	A0A172J1Y0	Boehmeria nivea (Chinese grass) (Urtica nivea)	Small auxin up regulated protein	SAUR08	response to auxin	Phytohormone response	135	GluC
Peak_005451	351.888	11.0638	0.037407	TVPNKLLGVL						1052.66	-0.010522	3	104	113	3	6.29	R	L	T	L	A0A0C5AS08	Cannabis sativa (Hemp) (Marijuana)	Cytochrome b6-f complex subunit 4	petD	electron transfer between PSII and PSI	Photosynthesis	174	Chymotrypsin
Peak_005487	352.179	8.61486	0.0808127	SGGGYGALMRNXGL				Oxidation [M9]	Oxidation [M9]	1404.66	0.004494	4	186	199	3	11.24	F	A	S	L	A0A3G5ECJ1	Cannabis sativa (Hemp) (Marijuana)	Tetrahydrocannabinolic acid synthase	THCAS	oxidative cyclization of CBGA, producing THCA	Cannabinoid biosynthesis	545	Chymotrypsin
Peak_005488	352.199	9.91252	0.0772385	RGKLMKIYKW			Phospho [Y8]		Phospho [Y8]	1401.74	-0.007441	4	11	20	2	0.87	L	I	R	W	A0A172J249	Boehmeria nivea (Chinese grass) (Urtica nivea)	Small auxin up regulated protein	SAUR70	response to auxin	Phytohormone response	183	Chymotrypsin	0.144317
Peak_005489	352.207	10.991	0.100733	LGHPIFKDK						1053.6	-0.002801	3	321	329	4	9.1	W	E	L	K	A0A0H3W6F4	Cannabis sativa (Hemp) (Marijuana)	Photosystem II CP47 reaction center protein	psbB	Component of PSII	Photosynthesis	508	Trypsin	1.41e-07
Peak_005491	352.205	13.1881	0.132275	GGLDLTK						702.391	0.003325	2	89	95	2	18.51	R	D	G	K	A0A3G3NDF8	Cannabis sativa (Hemp) (Marijuana)	Ribulose bisphosphate carboxylase large chain	rbcL	carboxylation of D-ribulose 1,5-bisphosphate	Photosynthesis	108	Trypsin	0.000100146
Peak_005494	352.2	15.4614	0.103558	GGLDLTK						702.391	-0.003719	2	89	95	1	5.43	R	D	G	K	A0A3G3NDF8	Cannabis sativa (Hemp) (Marijuana)	Ribulose bisphosphate carboxylase large chain	rbcL	carboxylation of D-ribulose 1,5-bisphosphate	Photosynthesis	108	Trypsin	3.86327e-07
Peak_005533	352.701	12.4012	0.134637	SVRILIGLGLTW			Phospho [T11]		Phospho [T11]	1406.77	-0.000297	4	37	48	4	16.25	R	F	S	W	A0A0M3ULW3	Cannabis sativa (Hemp) (Marijuana)	Transport membrane protein	mttB	unknown	Unknown	279	Chymotrypsin	0.000326919
Peak_005534	352.699	13.2621	0.105161	GGLDLTK						702.391	0.003325	2	89	95	2	11.59	R	D	G	K	A0A3G3NDF8	Cannabis sativa (Hemp) (Marijuana)	Ribulose bisphosphate carboxylase large chain	rbcL	carboxylation of D-ribulose 1,5-bisphosphate	Photosynthesis	108	Trypsin	5.78434e-05
Peak_005535	352.702	14.4688	0.100593	VTRKRRLDRK			Phospho [T2]		Phospho [T2]	1406.8	0.013391	4	19	28	6	1.99	R	K	V	K	Q5TIP7	Cannabis sativa (Hemp) (Marijuana)	Putative rac-GTP binding protein	rgbp	unknown	unknown	62	Trypsin	0.000445842
Peak_005536	352.705	15.2983	0.0527679	GGLDLTK						702.391	-0.003719	2	89	95	1	0.72	R	D	G	K	A0A3G3NDF8	Cannabis sativa (Hemp) (Marijuana)	Ribulose bisphosphate carboxylase large chain	rbcL	carboxylation of D-ribulose 1,5-bisphosphate	Photosynthesis	108	Trypsin	1.07184e-06
Peak_005540	352.714	18.8892	0.0644145	LIVKRLISRMY				Oxidation [M10]	Oxidation [M10]	1406.84	0.011424	4	57	67	5	9.53	L	Q	L	Y	Q95BY0	Cannabis sativa (Hemp) (Marijuana)	Maturase K	matK	assists in splicing its own and other chloroplast group II intron	Transcription	507	Chymotrypsin
Peak_005547	352.872	12.2477	0.109777	KRVVSEPIE						1055.6	-0.002392	3	162	170	1	6.55	E	M	K	E	A0A0M4R4N3	Cannabis sativa (Hemp) (Marijuana)	NADH dehydrogenase subunit 9	nad9	ATP synthesis	Energy metabolism	190	GluC	7.86631e-07
Peak_005596	353.194	16.1654	0.107168	MNKSFXELGIKK						1408.74	-0.000175	4	328	339	4	10.48	L	T	M	K	A0A3G5EA32	Cannabis sativa (Hemp) (Marijuana)	Tetrahydrocannabinolic acid synthase	THCAS	oxidative cyclization of CBGA, producing THCA	Cannabinoid biosynthesis	535	Trypsin	6.22572e-08
Peak_005597	353.189	17.4117	0.110191	MDDNGSSKLTGIR				Oxidation [M1]	Oxidation [M1]	1408.66	-0.004704	4	1	13	1	12.5	-	Q	M	R	A0A172J247	Boehmeria nivea (Chinese grass) (Urtica nivea)	Small auxin up regulated protein	SAUR64	response to auxin	Phytohormone response	173	Trypsin	9.88854e-07
Peak_005598	353.181	10.2329	0.0488393	PSRKNFLMSHL			Phospho [S2]		Phospho [S2]	1408.67	0.000635	4	324	334	2	3.57	R	-	P	L	H9A1W3	Cannabis sativa (Hemp) (Marijuana)	Acyl-activating enzyme 11	aae11	unknown	Unknown	334	Chymotrypsin	3.29021e-07
Peak_005601	353.212	12.2476	0.0819679	KLTILLYL			Phospho [T3]		Phospho [T3]	1055.6	-0.008053	3	1944	1951	5	1.44	K	L	K	L	A0A0C5APZ4	Cannabis sativa (Hemp) (Marijuana)	Protein Ycf2	ycf2	ATPase of unknown function	Unknown	2302	Chymotrypsin	1.44158e-05
Peak_005642	353.543	11.5704	0.0631858	IIEPIPLYT						1057.61	3e-05	3	588	596	2	3.77	L	-	I	T	A0A1V0QSG2	Cannabis sativa (Hemp) (Marijuana)	Terpene synthase	TPS	formation of cyclic terpenes through the cyclization of linear terpenes	Terpenoid biosynthesis	596		3.08347e-05
Peak_005660	353.708	15.1725	0.0753614	SIAVGFL						705.406	-0.006312	2	221	227	1	0.77	L	F	S	L	A0A0M4RG15	Cannabis sativa (Hemp) (Marijuana)	NADH dehydrogenase subunit 2	nad2	ATP synthesis	Energy metabolism	488	Chymotrypsin
Peak_005661	353.706	16.0264	0.0836623	VTSISSL						705.391	0.005207	2	1	7	0	6.74	-	V	V	L	E5DL82	Cannabis sativa (Hemp) (Marijuana)	NADH-ubiquinone oxidoreductase chain 5	nad5	Core subunit of the mitochondrial membrane respiratory chain	Energy metabolism	361	Chymotrypsin	6.27235e-08
Peak_005662	353.708	16.922	0.0807463	ITVGIGF						705.406	0.000725	2	236	242	0	15.14	F	K	I	F	A0A0C5B2K5	Cannabis sativa (Hemp) (Marijuana)	NADH-quinone oxidoreductase subunit N	ndhB	NDH-1 shuttles electrons from NADH to quinones	Energy metabolism	510	Chymotrypsin
Peak_005663	353.706	17.8169	0.119869	GIGAFLLVFKALY						1410.83	-0.007115	4	169	181	6	14.52	L	F	G	Y	A0A0C5AUH1	Cannabis sativa (Hemp) (Marijuana)	Photosystem II CP43 reaction center protein	psbC	Component of PSII	Photosynthesis	473	Chymotrypsin	1.00448e-08
Peak_005670	353.697	9.51541	0.0528735	LSHAILAFSLIF			Phospho [S9]		Phospho [S9]	1410.73	0.000424	4	364	375	4	12.89	L	Q	L	F	E5RP65	Humulus lupulus (European hop)	2-acylphloroglucinol 4-prenyltransferase, chloroplastic	APGPT	Uses dimethylallyl diphosphate (DMAPP) as the prenyl donor	Terpenoid biosynthesis	411	Chymotrypsin
Peak_005676	353.863	22.4159	0.0619098	SVAVQLADEK						1058.56	0.009255	3	222	231	2	0.9	D	H	S	K	A0A1V0QSG4	Cannabis sativa (Hemp) (Marijuana)	Diphosphomevalonate decarboxylase	MPDC	ATP binding	Isoprenoid biosynthesis	455	Trypsin
Peak_005680	353.855	10.9558	0.088592	LNQPAFQEL						1058.54	-0.001477	3	59	67	2	4.51	Y	L	L	L	A0A172J243	Boehmeria nivea (Chinese grass) (Urtica nivea)	Small auxin up regulated protein	SAUR59	response to auxin	Phytohormone response	106	Chymotrypsin	2.19935e-06
Peak_005708	354.202	11.9676	0.0752372	AMLGRVVDAL				Oxidation [M2]	Oxidation [M2]	1059.57	0.007444	3	54	63	3	9.12	K	G	A	L	A0A0M5M1Z3	Cannabis sativa (Hemp) (Marijuana)	ATP synthase subunit alpha	atpA	Produces ATP from ADP	Energy metabolism	509	Chymotrypsin	5.06946e-05
Peak_005711	354.195	13.6532	0.0843724	KRYVVSTK			Phospho [T7]		Phospho [T7]	1059.55	0.003241	3	60	67	2	3.85	K	Y	K	K	A0A172J225	Boehmeria nivea (Chinese grass) (Urtica nivea)	Small auxin up regulated protein	SAUR33	response to auxin	Phytohormone response	151	Trypsin	0.000499165
Peak_005792	354.703	18.6388	0.0753132	GSVSVLF						707.385	0.00465	2	423	429	1	2.07	L	T	G	F	A0A0M4RVP1	Cannabis sativa (Hemp) (Marijuana)	NADH-ubiquinone oxidoreductase chain 5	nad5	Core subunit of the mitochondrial membrane respiratory chain	Energy metabolism	669	Chymotrypsin
Peak_005799	354.816	10.1868	0.0335177	DGSAGKKTAF			Phospho [T8]		Phospho [T8]	1060.46	-0.005563	3	372	381	0	1.33	L	S	D	F	A0A1B4XTL0	Cannabis sativa (Hemp) (Marijuana)	Tetrahydrocannabinolic acid synthase	THCAS	oxidative cyclization of CBGA, producing THCA	Cannabinoid biosynthesis	545	Chymotrypsin	6.40099e-05
Peak_005800	354.826	10.1462	0.0587827	DGSAGKKTAF			Phospho [S3]		Phospho [S3]	1060.46	-0.005563	3	372	381	0	2.45	L	S	D	F	A0A1B4XTL0	Cannabis sativa (Hemp) (Marijuana)	Tetrahydrocannabinolic acid synthase	THCAS	oxidative cyclization of CBGA, producing THCA	Cannabinoid biosynthesis	545	Chymotrypsin	5.8215e-07
Peak_005801	354.861	10.6304	0.0435492	LGSNKDKGY			Phospho [S3]		Phospho [S3]	1060.46	-0.005548	3	79	87	1	5.9	F	V	L	Y	A0A0M4REQ6	Cannabis sativa (Hemp) (Marijuana)	Ribosomal protein L5	rpl5	assembly of the ribosome	Protein metabolism	185	Chymotrypsin	2.15146e-07
Peak_005815	354.957	9.65866	0.0352953	KKPZBRADLIAY						1415.79	0.009836	4	94	105	1	1.28	L	L	K	Y	P00053	Cannabis sativa (Hemp) (Marijuana)	Cytochrome c	cytC	Mitochondrial electron carrier protein	Energy metabolism	111	Chymotrypsin	6.47407e-06
Peak_005860	355.179	11.4398	0.0730742	VFNSRDESKKK			Phospho [S4]		Phospho [S4]	1416.68	2.4e-05	4	656	666	5	1.68	E	Y	V	K	A0A0C5APZ4	Cannabis sativa (Hemp) (Marijuana)	Protein Ycf2	ycf2	ATPase of unknown function	Unknown	2302	Trypsin	0.00699421
Peak_005866	355.192	33.0774	0.0865867	TKASVGF						708.381	0.004888	2	1	7	0	20.04	- : E	K	T	F	A0A0C5B2I6	Cannabis sativa (Hemp) (Marijuana)	Ribulose bisphosphate carboxylase large chain	rbcL	carboxylation of D-ribulose 1,5-bisphosphate	Photosynthesis	475	Chymotrypsin	0.61641
Peak_005882	355.214	15.8673	0.0785558	LLSIVMIFSTYL				Oxidation [M6]	Oxidation [M6]	1414.78	0.008628	4	47	58	4	3.64	L	S	L	L	A0A0U2H1A6	Humulus lupulus (European hop)	NAD(P)H-quinone oxidoreductase subunit 5, chloroplastic	ndhF	NDH shuttles electrons from NAD(P)H:plastoquinone to quinones	Photosynthesis	762	Chymotrypsin	0.000289044
Peak_005887	355.204	12.7629	0.0487554	TKASVGF						708.381	0.0033	2	1	7	0	27.68	- : E	K	T	F	A0A0C5B2I6	Cannabis sativa (Hemp) (Marijuana)	Ribulose bisphosphate carboxylase large chain	rbcL	carboxylation of D-ribulose 1,5-bisphosphate	Photosynthesis	475	Chymotrypsin	5.53339e-05
Peak_005921	355.67	16.6355	0.0479496	VMGPILIFSSFL			Phospho [S10]	Oxidation [M2]	Oxidation [M2] Phospho [S10] : Oxidation [M2] Phospho [S9]	1418.69	-0.000234	4	406	417	3	7.14	W	S	V	L	H9A1V6	Cannabis sativa (Hemp) (Marijuana)	Acyl-activating enzyme 4	aae4	unknown	Unknown	723	Chymotrypsin
Peak_005934	355.693	10.444	0.0679082	ASIFSLLWVRID						1418.79	-0.011951	4	1052	1063	5	2.67	L	P	A	D	L7X5W8	Boehmeria nivea (Chinese grass) (Urtica nivea)	Cellulose synthase	CesA1	cellulose biosynthesis	Cell wall organisation	1082	GluC	0.000130179
Peak_005946	355.87	11.613	0.0878289	DSVFMDYLIWL				Oxidation [M5]	Oxidation [M5]	1416.66	0.012688	4	103	113	4	2.39	F	M	D	L	A0A172J242	Boehmeria nivea (Chinese grass) (Urtica nivea)	Small auxin up regulated protein	SAUR53	response to auxin	Phytohormone response	156	Chymotrypsin	0.000145868
Peak_005948	355.864	14.5092	0.155373	KHHRGRMK				Oxidation [M7]	Oxidation [M7]	1064.58	-0.00563	3	11	18	3	2.36	R	G	K	K	A0A0H3W8B6	Cannabis sativa (Hemp) (Marijuana)	50S ribosomal protein L16	rpl16	assembly of the ribosome	Protein metabolism	135	Trypsin	0.00022047
Peak_005950	355.864	16.9778	0.217459	KHHRGRMK				Oxidation [M7]	Oxidation [M7]	1064.58	-0.009452	3	11	18	3	2.09	R	G	K	K	A0A0H3W8B6	Cannabis sativa (Hemp) (Marijuana)	50S ribosomal protein L16	rpl16	assembly of the ribosome	Protein metabolism	135	Trypsin
Peak_005984	356.197	12.2542	0.0766272	VKKMLVGME				Oxidation [M4 M8]	Oxidation [M4 M8]	1065.56	0.010207	3	109	117	1	0.25	E	N	V	E	A7IZZ2	Cannabis sativa (Hemp) (Marijuana)	(+)-alpha-pinene synthase, chloroplastic	APS	monoterpene (C10) olefins biosynthesis, produces (+)-alpha-pinene.	Terpenoid biosynthesis	615	GluC	0.00179936
Peak_005986	356.195	14.4163	0.166436	YGPTRGSKSL						1064.56	0.0103	3	48	57	1	16.24	F	L	Y	L	A0A455ZJL3	Cannabis sativa (Hemp) (Marijuana)	Prenyltransferase 5	PT5	transferase activity	Unknown	384	Chymotrypsin	2.42826e-05
Peak_006035	356.456	13.3652	0.0425387	AGFDFLLKR						1065.6	0.007909	3	1644	1652	2	2.71	E	Y	A	R	A0A0H3W815	Cannabis sativa (Hemp) (Marijuana)	Protein TIC 214	ycf1	protein precursor import into chloroplasts	Protein metabolism	1878	Trypsin
Peak_006063	356.714	11.7472	0.0840344	KKNKQKIYNML				Oxidation [M10]	Oxidation [M10]	1422.8	0.009945	4	1410	1420	1	0.09	Y	I	K	L	A0A0H3W815	Cannabis sativa (Hemp) (Marijuana)	Protein TIC 214	ycf1	protein precursor import into chloroplasts	Protein metabolism	1878	Chymotrypsin	0.00299452
Peak_006066	356.697	14.9318	0.099774	NGDNYTQVGKVTK						1422.71	-0.011756	4	543	555	1	0.7	K	D	N	K	A0A1V0QSF2	Cannabis sativa (Hemp) (Marijuana)	Terpene synthase	TPS	formation of cyclic terpenes through the cyclization of linear terpenes	Terpenoid biosynthesis	567	Trypsin	0.000616677
Peak_006080	356.872	15.2565	0.11585	LGGIKYMTGLPD			Phospho [Y6 T8]		Phospho [Y6 T8]	1423.59	-0.011053	4	152	163	3	6.65	Y	I	L	D	A0A0C5APX8	Cannabis sativa (Hemp) (Marijuana)	30S ribosomal protein S2	rps2	assembly of the ribosome	Protein metabolism	236	GluC
Peak_006119	357.199	10.1779	0.0824835	VVLRAVCVGKSR	Carbamidomethyl [C7]		Phospho [S11]		Carbamidomethyl [C7] Phospho [S11]	1422.75	0.012988	4	51	62	2	9.05	D	R	V	R	A0A172J1Z9	Boehmeria nivea (Chinese grass) (Urtica nivea)	Small auxin up regulated protein	SAUR18	response to auxin	Phytohormone response	145	Trypsin	0.00696701
Peak_006124	357.211	13.8521	0.077596	KVTIAPVVPPIVL			Phospho [T3]		Phospho [T3]	1424.84	0.010354	4	272	284	1	10.79	F	S	K	L	H9A1W3	Cannabis sativa (Hemp) (Marijuana)	Acyl-activating enzyme 11	aae11	unknown	Unknown	334	Chymotrypsin	0.000620477
Peak_006125	357.223	14.769	0.158392	ALDKTLNSK			Phospho [T5]		Phospho [T5]	1068.52	0.00991	3	477	485	1	2.8	K	S	A	K	A0A0H3W815	Cannabis sativa (Hemp) (Marijuana)	Protein TIC 214	ycf1	protein precursor import into chloroplasts	Protein metabolism	1878	Trypsin	0.000163803
Peak_006186	357.538	11.0083	0.070926	LKELDKLPD						1069.6	-0.010293	3	397	405	4	0.86	D	Y	L	D	A7IZZ1	Cannabis sativa (Hemp) (Marijuana)	(-)-limonene synthase, chloroplastic	TPS1	monoterpene (C1) olefins biosynthesis	Terpenoid biosynthesis	622	GluC	0.00108815
Peak_006193	357.706	13.8038	0.0650375	ASTPLLL						713.432	-0.006267	2	2	8	2	0.56	M	S	A	L	A0A219D2X4	Cannabis sativa (Hemp) (Marijuana)	Edestin 3	ede3A	nutrient reservoir activity	Seed storage	493	Chymotrypsin	0.0794412
Peak_006197	357.717	12.1882	0.109081	IGIXDPK						712.412	0.001348	2	468	474	1	0.13	D	X	I	K	A0A3G5EAL5	Cannabis sativa (Hemp) (Marijuana)	Cannabidiolic acid synthase	CBDAS	oxidative cyclization of CBGA, producing CBDA	Cannabinoid biosynthesis	504	Trypsin	1.52123e-05
Peak_006198	357.71	12.9639	0.06352	VKKMRSLLSNR			Phospho [S9]	Oxidation [M4]	Oxidation [M4] Phospho [S9]	1426.75	-0.003225	4	424	434	3	2.84	E	T	V	R	A0A0M3UM22	Cannabis sativa (Hemp) (Marijuana)	Ribosomal protein S3	rps3	assembly of the ribosome	Protein metabolism	548	Trypsin	5.26471e-07
Peak_006206	357.729	22.0978	0.0760492	LGLLSVLITLLL			Phospho [S5 T9]		Phospho [S5 T9]	1426.79	0.012506	4	46	57	6	2.44	W	L	L	L	A0A0M4RG15	Cannabis sativa (Hemp) (Marijuana)	NADH dehydrogenase subunit 2	nad2	ATP synthesis	Energy metabolism	488	Chymotrypsin
Peak_006216	357.865	14.4964	0.0796215	EMGALKKSK			Phospho [S8]		Phospho [S8]	1070.52	-0.008965	3	560	568	2	0.23	K	L	E	K	H9A1V8	Cannabis sativa (Hemp) (Marijuana)	Acyl-activating enzyme 6	aae6	unknown	Unknown	569	Trypsin
Peak_006224	357.894	13.5294	0.0988528	TTEKPSSNELY			Phospho [T2 S7]		Phospho [T2 S7]	1427.53	0.006707	4	443	453	1	7.14	F	N	T	Y	A0A0H3W815	Cannabis sativa (Hemp) (Marijuana)	Protein TIC 214	ycf1	protein precursor import into chloroplasts	Protein metabolism	1878	Chymotrypsin	0.000634289
Peak_006244	358.191	10.6826	0.0589707	LLRSNRSLLMLL						1427.86	0.010282	4	346	357	7	0.46	L	R	L	L	A0A0M3UM18	Cannabis sativa (Hemp) (Marijuana)	Cytochrome c biogenesis FN	ccmFn	Mitochondrial electron carrier protein	Energy metabolism	575	Chymotrypsin	0.00309146
Peak_006249	358.223	13.0087	0.0898564	ALTIYGLVVALALL						1428.9	-0.007557	4	62	75	5	0.5	E	F	A	L	A0A0C5ARQ5	Cannabis sativa (Hemp) (Marijuana)	ATP synthase CF0 C subunit	atpH	Produces ATP from ADP	Energy metabolism	81	Chymotrypsin	5.2392e-06
Peak_006252	358.209	16.4304	0.219426	GAGKRVESIR						1071.61	-0.005835	3	126	135	2	3.59	R	L	G	R	A0A0M3UM22	Cannabis sativa (Hemp) (Marijuana)	Ribosomal protein S3	rps3	assembly of the ribosome	Protein metabolism	548	Trypsin	5.19109e-07
Peak_006259	358.18	14.5143	0.0127128	PISLGNL						712.412	0.005566	2	346	352	1	6.16	L	L	P	L	A0A0C5APZ2	Cannabis sativa (Hemp) (Marijuana)	NADH-quinone oxidoreductase subunit H	ndhA	NDH-1 shuttles electrons from NADH to quinones	Energy metabolism	363	Chymotrypsin
Peak_006287	358.408	11.413	0.0814241	PSILHKNSDLF			Phospho [S2 S8]		Phospho [S2 S8]	1429.6	-0.00105	4	564	574	4	9.08	F	L	P	F	A0A0U2H146	Humulus lupulus (European hop)	DNA-directed RNA polymerase subunit beta	rpoC2	transcription of DNA into RNA	Transcription	1398	Chymotrypsin
Peak_006296	358.536	12.0488	0.0748589	RWGNVTVKL						1071.62	-0.00264	3	51	59	1	0.44	Y	A	R	L	A0A1V0QSH9	Cannabis sativa (Hemp) (Marijuana)	4-hydroxy-3-methylbut-2-en-1-yl diphosphate reductase	HDR	Converts (E)-4-hydroxy-3-methylbut-2-en-1-yl-2P into isopentenyl-2P	Isoprenoid biosynthesis	408	Chymotrypsin	0.072532
Peak_006313	358.718	16.7951	0.145625	RRSARGFKLRGK						1430.87	0.01295	4	2	13	5	2.82	M	L	R	K	A0A172J249	Boehmeria nivea (Chinese grass) (Urtica nivea)	Small auxin up regulated protein	SAUR70	response to auxin	Phytohormone response	183	Trypsin	1.94794e-07
Peak_006314	358.713	17.796	0.100536	DSVAVLL						715.412	0.00019	2	556	562	1	11.21	K	I	D	L	A0A1V0QSF2	Cannabis sativa (Hemp) (Marijuana)	Terpene synthase	TPS	formation of cyclic terpenes through the cyclization of linear terpenes	Terpenoid biosynthesis	567	Chymotrypsin	3.45121e-06
Peak_006339	358.971	16.7572	0.046724	IIVKNMGRILLF				Oxidation [M6]	Oxidation [M6]	1431.86	-0.011312	4	862	873	2	1.35	L	Q	I	F	A0A0H3W815	Cannabis sativa (Hemp) (Marijuana)	Protein TIC 214	ycf1	protein precursor import into chloroplasts	Protein metabolism	1878	Chymotrypsin
Peak_006373	359.179	10.1805	0.089618	LLCSINTLKVL	Carbamidomethyl [C3]		Phospho [S4 T7]		Carbamidomethyl [C3] Phospho [S4 T7]	1432.68	0.002172	4	4	14	3	9.07	F	Y	L	L	A0A0C5B2F4	Cannabis sativa (Hemp) (Marijuana)	ATP synthase CF0 A subunit	atpI	Produces ATP from ADP	Energy metabolism	247	Chymotrypsin	0.000372855
Peak_006374	359.196	11.2313	0.119806	SVYYASRAALGL			Phospho [S1 S6]		Phospho [S1 S6]	1429.6	-0.001035	4	272	283	3	6.51	F	A	S	L	A0A0B5A051	Humulus lupulus (European hop)	2-acylphloroglucinol 4-prenyltransferase, chloroplastic	APGPT	Uses dimethylallyl diphosphate (DMAPP) as the prenyl donor	Terpenoid biosynthesis	414	Chymotrypsin	0.000118533
Peak_006390	359.203	13.6488	0.0405514	VAGVSER						716.382	0.000381	2	276	282	0	7.17	L	A	V	R	A0A1V0QSI0	Cannabis sativa (Hemp) (Marijuana)	Mevalonate kinase	MK	Converts (R)-mevalonate into (R)-5-phosphomevalonate	Isoprenoid biosynthesis	416	Trypsin	5.25211e-05
Peak_006408	359.212	11.7894	0.0264665	TVSLVAK						716.443	-0.001979	2	530	536	1	12.69	K	K	T	K	V5KWZ6	Cannabis sativa (Hemp) (Marijuana)	Phenylalanine ammonia-lyase	PAL	Catalyses L-phenylalanine = trans-cinnamate + ammonia	Phenylpropanoid biosynthesis	707	Trypsin	0.00132702
Peak_006410	359.231	43.6701	0.150855	IMPKFEIGSLLGL				Oxidation [M2]	Oxidation [M2]	1432.8	-0.010457	4	266	278	4	0.33	L	I	I	L	V5KXG5	Cannabis sativa (Hemp) (Marijuana)	4-coumarate:CoA ligase	4CL	forms 4-coumaroyl-CoA from 4-coumarate	Phenylpropanoid biosynthesis	550	Chymotrypsin	0.0507082
Peak_006430	359.461	14.985	0.0631626	SEQESSSDK			Phospho [S6]		Phospho [S6]	1075.37	-0.00866	3	154	162	3	6.49	D	V	S	K	H9A1V5	Cannabis sativa (Hemp) (Marijuana)	Acyl-activating enzyme 3	aae3	unknown	Unknown	543	Trypsin
Peak_006458	359.698	9.09927	0.0692321	YVVPISLLNQPL			Phospho [S6]		Phospho [S6] : Phospho [Y1]	1434.75	0.010022	4	44	55	3	1.33	R	F	Y	L	A0A172J1X4	Boehmeria nivea (Chinese grass) (Urtica nivea)	Small auxin up regulated protein	SAUR04	response to auxin	Phytohormone response	95	Chymotrypsin
Peak_006469	359.818	31.488	0.0332019	GRQSGTTAGY			Phospho [S4]		Phospho [S4]	1076.43	-0.001961	3	45	54	0	7.02	F	S	G	Y	P00053	Cannabis sativa (Hemp) (Marijuana)	Cytochrome c	cytC	Mitochondrial electron carrier protein	Energy metabolism	111	Chymotrypsin
Peak_006473	359.876	10.7448	0.0525298	YMHLTEEILK			Phospho [Y1 T5]		Phospho [Y1 T5]	1435.59	-0.013098	4	69	78	0	0.81	R	E	Y	K	Q8RVK9	Cannabis sativa (Hemp) (Marijuana)	Naringenin-chalcone synthase	CHS	use isovaleryl-CoA, isobutyryl-CoA or hexanoyl-CoA as substrates, but that is unable produce olivetol or olivetolic acid	Cannabinoid biosynthesis	389	Trypsin	0.000156319
Peak_006516	360.2	12.4167	0.190816	LVRTHLLF			Phospho [T4]		Phospho [T4]	1077.57	0.005299	3	1353	1360	4	7.09	Y	V	L	F	A0A0C5APZ4	Cannabis sativa (Hemp) (Marijuana)	Protein Ycf2	ycf2	ATPase of unknown function	Unknown	2302	Chymotrypsin	2.69504e-05
Peak_006517	360.203	13.4851	0.078182	RSFWEKLL						1077.6	-0.004157	3	86	93	5	2.66	Y	I	R	L	I6WU39	Cannabis sativa (Hemp) (Marijuana)	Olivetolic acid cyclase	OAC	functions in concert with OLS/TKS to form OLA	Cannabinoid biosynthesis	101	Chymotrypsin	6.07688e-07
Peak_006518	360.215	14.3134	0.0756705	GLGLILGSIGVVLF			Phospho [S8]		Phospho [S8]	1436.8	0.012675	4	16	29	4	2.94	L	T	G	F	A0A0C5ARU1	Cannabis sativa (Hemp) (Marijuana)	NADH dehydrogenase subunit 6, chloroplastic	ndhG	ubiquinone activity in chloroplast	Photosynthesis	176	Chymotrypsin	0.000132419
Peak_006519	360.206	15.2929	0.113835	IKLVXVPSK			Phospho [S8]		Phospho [S8]	1076.6	-0.000392	3	246	254	1	2.34	K	S	I	K	A0A3G5EA38	Cannabis sativa (Hemp) (Marijuana)	Tetrahydrocannabinolic acid synthase	THCAS	oxidative cyclization of CBGA, producing THCA	Cannabinoid biosynthesis	535	Trypsin	2.21014e-05
Peak_006562	360.522	11.0775	0.0470111	ISISPLIGSL			Phospho [S2]		Phospho [S2]	1078.57	-0.00488	3	368	377	1	1.14	L	A	I	L	Q95BY0	Cannabis sativa (Hemp) (Marijuana)	Maturase K	matK	assists in splicing its own and other chloroplast group II intron	Transcription	507	Chymotrypsin	0.00608966
Peak_006580	360.704	12.239	0.092436	NIFLSIFSNEKK						1438.78	-0.000538	4	1580	1591	2	3.17	R	Y	N	K	A0A0H3W815	Cannabis sativa (Hemp) (Marijuana)	Protein TIC 214	ycf1	protein precursor import into chloroplasts	Protein metabolism	1878	Trypsin	1.82589e-07
Peak_006584	360.707	15.1113	0.0997772	LLLLYGQYRSTL						1438.82	-0.010319	4	103	114	7	0.21	D	V	L	L	A0A0M5M1Z5	Cannabis sativa (Hemp) (Marijuana)	Ribosomal protein L10	rpl10	assembly of the ribosome	Protein metabolism	151	Chymotrypsin	2.80326e-05
Peak_006585	360.695	9.14908	0.167947	GNAVMKGYLKNPK				Oxidation [M5]	Oxidation [M5]	1434.77	-0.002917	4	411	423	2	10.33	R	A	G	K	H9A1V8	Cannabis sativa (Hemp) (Marijuana)	Acyl-activating enzyme 6	aae6	unknown	Unknown	569	Trypsin	8.69048e-06
Peak_006600	360.871	12.6361	0.0891856	GPLMRXYGL				Oxidation [M4]	Oxidation [M4]	1077.58	0.00359	3	171	179	2	8.46	Y	A	G	L	A0A3G5EA56	Cannabis sativa (Hemp) (Marijuana)	Cannabidiolic acid synthase	CBDAS	oxidative cyclization of CBGA, producing CBDA	Cannabinoid biosynthesis	500	Chymotrypsin	9.55271e-05
Peak_006601	360.853	13.3316	0.0592926	SLFANRDKK						1077.59	-0.000128	3	290	298	3	6.11	D	T	S	K	A0A219D1T7	Cannabis sativa (Hemp) (Marijuana)	7S vicilin-like protein	Cs7S	nutrient reservoir activity	Seed storage	493	Trypsin	6.00446e-05
Peak_006602	360.861	14.2859	0.107224	MTLTSTTEDW			Phospho [T2 S5 T6]	Oxidation [M1]	Oxidation [M1] Phospho [T2 S5 T6]	1439.4	0.008036	4	572	581	1	1.2	L	D	M	W	U6EFF4	Cannabis sativa (Hemp) (Marijuana)	Putative LysM domain containing receptor kinase	lyk2	unknown	Unknown	599	Chymotrypsin
Peak_006640	361.208	9.93291	0.0827967	QKLGDPTTKRQAV						1440.8	-0.004519	4	476	488	1	26.88	F	-	Q	V	A0A0H3W6F4	Cannabis sativa (Hemp) (Marijuana)	Photosystem II CP47 reaction center protein	psbB	Component of PSII	Photosynthesis	508		0.000146569
Peak_006648	361.2	15.0674	0.0587546	ARAMGSL				Oxidation [M4]	Oxidation [M4]	720.359	-0.003031	2	590	596	1	1.77	K	F	A	L	H9A1V9	Cannabis sativa (Hemp) (Marijuana)	Acyl-activating enzyme 7	aae7	unknown	Unknown	597	Chymotrypsin	8.0842e-05
Peak_006713	361.523	12.4704	0.115436	MRWRDRF				Oxidation [M1]	Oxidation [M1]	1081.52	0.008507	3	206	212	2	6.91	F	- : L	M	F	A0A0B4SX31	Cannabis sativa (Hemp) (Marijuana)	Ribulose bisphosphate carboxylase large chain	rbcL	carboxylation of D-ribulose 1,5-bisphosphate	Photosynthesis	312	Chymotrypsin	4.03625e-05
Peak_006715	361.531	14.0671	0.097643	SGLLDGSLKL			Phospho [S1]		Phospho [S1]	1081.54	-0.006356	3	583	592	4	9.09	L	R	S	L	A0A1V0QSH5	Cannabis sativa (Hemp) (Marijuana)	1-deoxy-D-xylulose-5-phosphate synthase	DXS2	Converts D-glyceraldehyde 3P into 1-deoxy-D-xylulose 5P	Terpenoid biosynthesis	606	Chymotrypsin	0.0307763
Peak_006720	361.561	20.0807	0.0681522	KDLLLFVSF						1080.62	0.008076	3	287	295	5	5.88	D	M	K	F	L0N5C8	Cannabis sativa (Hemp) (Marijuana)	Uncharacterized protein	unknown	unknown	Unknown	543	Chymotrypsin
Peak_006725	361.71	15.179	0.101069	QSGFKVSSSIFEK						1442.74	0.010752	4	118	130	3	2.04	R	F	Q	K	A0A1V0QSF3	Cannabis sativa (Hemp) (Marijuana)	Terpene synthase	TPS	formation of cyclic terpenes through the cyclization of linear terpenes	Terpenoid biosynthesis	551	Trypsin	2.01959e-06
Peak_006743	361.871	11.1346	0.128913	TLSPSIVFGY						1082.56	0.007225	3	203	212	2	2.86	L	L	T	Y	A0A0C5AUH1	Cannabis sativa (Hemp) (Marijuana)	Photosystem II CP43 reaction center protein	psbC	Component of PSII	Photosynthesis	473	Chymotrypsin	0.000126546
Peak_006744	361.87	12.4322	0.111607	WKRETHVK						1082.6	0.000924	3	885	892	4	6.09	D	C	W	K	A0A0H3W815	Cannabis sativa (Hemp) (Marijuana)	Protein TIC 214	ycf1	protein precursor import into chloroplasts	Protein metabolism	1878	Trypsin	0.000133049
Peak_006745	361.876	14.3666	0.130209	SWLYGSSGGEIE			Phospho [S1 S6]		Phospho [S1 S6]	1443.5	0.001658	4	199	210	4	3.66	F	L	S	E	A0A0C5B2K5	Cannabis sativa (Hemp) (Marijuana)	NADH-quinone oxidoreductase subunit N	ndhB	NDH-1 shuttles electrons from NADH to quinones	Energy metabolism	510	GluC	0.000462612
Peak_006768	362.207	9.78064	0.0569604	DLDIGIXDPK						1083.58	0.002449	3	465	474	0	0.71	R	X	D	K	A0A3G5EAL5	Cannabis sativa (Hemp) (Marijuana)	Cannabidiolic acid synthase	CBDAS	oxidative cyclization of CBGA, producing CBDA	Cannabinoid biosynthesis	504	Trypsin
Peak_006770	362.202	12.0374	0.0504278	KDLXLMTHFITR						1444.79	-0.011025	4	261	272	2	0.14	D	N	K	R	A0A3G5EA56	Cannabis sativa (Hemp) (Marijuana)	Cannabidiolic acid synthase	CBDAS	oxidative cyclization of CBGA, producing CBDA	Cannabinoid biosynthesis	500	Trypsin	0.00026158
Peak_006842	362.83	10.5691	0.170732	GIMTGREAR			Phospho [T4]	Oxidation [M3]	Oxidation [M3] Phospho [T4]	1085.47	-0.004495	3	113	121	2	0.08	R	L	G	R	A0A0C5APY7	Cannabis sativa (Hemp) (Marijuana)	30S ribosomal protein S8	rps8	assembly of the ribosome	Protein metabolism	134	Trypsin	3.43568e-06
Peak_006850	362.888	15.6984	0.063052	GCTIKPKLGL	Carbamidomethyl [C2]				Carbamidomethyl [C2]	1085.63	0.006691	3	65	74	1	8.3	L	P : S	G	L	A0A0B4SX31	Cannabis sativa (Hemp) (Marijuana)	Ribulose bisphosphate carboxylase large chain	rbcL	carboxylation of D-ribulose 1,5-bisphosphate	Photosynthesis	312	Chymotrypsin
Peak_006854	362.886	10.5031	0.0519169	FSGKKESTIPD			Phospho [S2 S7 T8]		Phospho [S2 S7 T8]	1447.51	-0.001455	4	532	542	2	4.53	D	Y	F	D	A0A0C5ARX9	Cannabis sativa (Hemp) (Marijuana)	DNA-directed RNA polymerase subunit beta	rpoB	transcription of DNA into RNA	Transcription	1393	GluC	5.25776e-06
Peak_006856	362.962	10.3135	0.0598839	GSIRPPTRLTFGF						1447.79	0.009822	4	43	55	2	1.68	F	R	G	F	A0A0M3UM22	Cannabis sativa (Hemp) (Marijuana)	Ribosomal protein S3	rps3	assembly of the ribosome	Protein metabolism	548	Chymotrypsin
Peak_006866	363.141	15.0222	0.0702676	IVTHETLD			Phospho [T3 T6]		Phospho [T3 T6]	1086.4	-0.002491	3	420	427	2	1.21	D	W	I	D	A0A1V0QSF3	Cannabis sativa (Hemp) (Marijuana)	Terpene synthase	TPS	formation of cyclic terpenes through the cyclization of linear terpenes	Terpenoid biosynthesis	551	GluC	8.31036e-07
Peak_006867	363.136	34.923	0.0301201	TQSGDVSAY			Phospho [T1 S3]		Phospho [T1 S3]	1086.33	0.005805	3	322	330	1	1.5	E	I	T	Y	A0A0C5ARX6	Cannabis sativa (Hemp) (Marijuana)	ATP synthase subunit alpha	atpA	Produces ATP from ADP	Energy metabolism	507	Chymotrypsin
Peak_006885	363.217	15.6488	0.091941	VNMLVNRIL				Oxidation [M3]	Oxidation [M3]	1086.62	0.010017	3	23	31	2	6.86	L	K	V	L	A0A0C5ARU3	Cannabis sativa (Hemp) (Marijuana)	Ribosomal protein S7	rps7	assembly of the ribosome	Protein metabolism	155	Chymotrypsin	0.0007265
Peak_006888	363.194	10.7543	0.0552972	GTAIMTTTCVSF	Carbamidomethyl [C9]		Phospho [T2 T8]		Carbamidomethyl [C9] Phospho [T2 T8] : Carbamidomethyl [C9] Phospho [T6 T8] : Carbamidomethyl [C9] Phospho [T7 T8]	1447.52	-0.01061	4	27	38	0	5.34	E	S	G	F	A0A0M4RVP1	Cannabis sativa (Hemp) (Marijuana)	NADH-ubiquinone oxidoreductase chain 5	nad5	Core subunit of the mitochondrial membrane respiratory chain	Energy metabolism	669	Chymotrypsin	0.0274923
Peak_006928	363.453	11.3236	0.0883732	VEAFLWQVGVRF						1449.78	0.007434	4	334	345	4	12.9	L	E	V	F	A7IZZ2	Cannabis sativa (Hemp) (Marijuana)	(+)-alpha-pinene synthase, chloroplastic	APS	monoterpene (C10) olefins biosynthesis, produces (+)-alpha-pinene.	Terpenoid biosynthesis	615	Chymotrypsin	4.74881e-06
Peak_006934	363.519	14.3635	0.0674966	SFXELGIKK					- : Phospho [S1]	1087.53	0.000913	3	331	339	2	3.86	K	T	S	K	A0A3G5EA32	Cannabis sativa (Hemp) (Marijuana)	Tetrahydrocannabinolic acid synthase	THCAS	oxidative cyclization of CBGA, producing THCA	Cannabinoid biosynthesis	535	Trypsin	1.02007e-05
Peak_006937	363.533	13.3481	0.0915938	MLGRTPEIR				Oxidation [M1]	Oxidation [M1]	1087.58	-0.008552	3	673	681	2	2.17	E	S	M	R	A0A0H3W815	Cannabis sativa (Hemp) (Marijuana)	Protein TIC 214	ycf1	protein precursor import into chloroplasts	Protein metabolism	1878	Trypsin	7.68336e-05
Peak_006944	363.705	11.3842	0.0772064	VEAFLWQVGVRF						1449.78	0.007434	4	334	345	5	10.98	L	E	V	F	A7IZZ2	Cannabis sativa (Hemp) (Marijuana)	(+)-alpha-pinene synthase, chloroplastic	APS	monoterpene (C10) olefins biosynthesis, produces (+)-alpha-pinene.	Terpenoid biosynthesis	615	Chymotrypsin	4.22287e-06
Peak_006945	363.717	12.066	0.0645488	IVLLVQRGVARDL						1450.9	0.011364	4	79	91	2	0.34	Y	E	I	L	A0A172J200	Boehmeria nivea (Chinese grass) (Urtica nivea)	Small auxin up regulated protein	SAUR16	response to auxin	Phytohormone response	140	Chymotrypsin	0.00568119
Peak_006951	363.721	18.2064	0.0970425	LAAGAPLL						724.448	-0.002323	2	58	65	2	0.23	L	T	L	L	A0A0M4RG15	Cannabis sativa (Hemp) (Marijuana)	NADH dehydrogenase subunit 2	nad2	ATP synthesis	Energy metabolism	488	Chymotrypsin
Peak_006953	363.727	13.3414	0.0478011	KTEKLRATRHVL						1450.87	0.013345	4	320	331	6	10.28	L	S	K	L	Q8RVK9	Cannabis sativa (Hemp) (Marijuana)	Naringenin-chalcone synthase	CHS	use isovaleryl-CoA, isobutyryl-CoA or hexanoyl-CoA as substrates, but that is unable produce olivetol or olivetolic acid	Cannabinoid biosynthesis	389	Chymotrypsin	0.00379997
Peak_006968	363.878	9.93681	0.0781666	XSWIDTTIFY			Phospho [S2 T6]		Phospho [S2 T6] : Phospho [S2 T7] : Phospho [S2 Y10]	1451.51	-0.012059	4	345	354	3	0.74	E	S	X	Y	A0A3G5EA32	Cannabis sativa (Hemp) (Marijuana)	Tetrahydrocannabinolic acid synthase	THCAS	oxidative cyclization of CBGA, producing THCA	Cannabinoid biosynthesis	535	Chymotrypsin
Peak_006999	364.201	10.9592	0.133619	AVLAMNGSEKKRF						1449.78	0.008136	4	39	51	5	0.43	F	V	A	F	A0A172J1Z6	Boehmeria nivea (Chinese grass) (Urtica nivea)	Small auxin up regulated protein	SAUR15	response to auxin	Phytohormone response	98	Chymotrypsin	0.038527
Peak_007025	364.174	13.6317	0.0106334	VDMCRGFLQEAK	Carbamidomethyl [C4]				Carbamidomethyl [C4]	1452.69	-0.012913	4	412	423	3	0.76	W	W	V	K	A0A1V0QSG2	Cannabis sativa (Hemp) (Marijuana)	Terpene synthase	TPS	formation of cyclic terpenes through the cyclization of linear terpenes	Terpenoid biosynthesis	596	Trypsin
Peak_007049	364.452	9.72806	0.0943262	RFSRPHTVIGTAL						1453.82	-0.012336	4	106	118	1	1.78	Y	S	R	L	A0A455ZIL7	Cannabis sativa (Hemp) (Marijuana)	Prenyltransferase 6	PT6	transferase activity	Unknown	397	Chymotrypsin
Peak_007059	364.569	15.8729	0.0668723	QSIPPLLSR			Phospho [S8]		Phospho [S8]	1089.56	0.008258	3	533	541	0	1.29	E	R	Q	R	L0N5C8	Cannabis sativa (Hemp) (Marijuana)	Uncharacterized protein	unknown	unknown	Unknown	543	Trypsin
Peak_007060	364.653	29.8289	0.0315083	LVYVSYVLIF			Phospho [Y3 S5 Y6]		Phospho [Y3 S5 Y6]	1454.59	-0.008062	4	734	743	4	3.2	L	L	L	F	A0A0C5AUJ6	Cannabis sativa (Hemp) (Marijuana)	NAD(P)H-quinone oxidoreductase subunit 5, chloroplastic	ndhF	NDH shuttles electrons from NAD(P)H:plastoquinone to quinones	Photosynthesis	755	Chymotrypsin
Peak_007062	364.693	15.9503	0.0990208	SAFSLGF						727.354	0.006841	2	35	41	2	6.84	Y	V	S	F	A0A0C5ARU1	Cannabis sativa (Hemp) (Marijuana)	NADH dehydrogenase subunit 6, chloroplastic	ndhG	ubiquinone activity in chloroplast	Photosynthesis	176	Chymotrypsin	1.34477e-06
Peak_007073	364.72	12.3572	0.133064	IGTAVALWLGIGATL						1454.85	0.005351	4	149	163	3	0.07	L	P	I	L	A0A0C5AS08	Cannabis sativa (Hemp) (Marijuana)	Cytochrome b6-f complex subunit 4	petD	electron transfer between PSII and PSI	Photosynthesis	174	Chymotrypsin	2.70453e-06
Peak_007074	364.707	13.4434	0.0832681	ISIPANDDAIASIR						1454.77	0.003811	4	202	215	2	4.4	D	L	I	R	A0A0C5APX8	Cannabis sativa (Hemp) (Marijuana)	30S ribosomal protein S2	rps2	assembly of the ribosome	Protein metabolism	236	Trypsin	0.000165953
Peak_007132	365.208	10.5915	0.0981113	PELGIKKTDSKEL						1456.81	0.012569	4	333	345	7	2.3	F	S	P	L	A0A1B4XTL0	Cannabis sativa (Hemp) (Marijuana)	Tetrahydrocannabinolic acid synthase	THCAS	oxidative cyclization of CBGA, producing THCA	Cannabinoid biosynthesis	545	Chymotrypsin	0.000608932
Peak_007133	365.217	11.6296	0.0856165	KVGLXIRTR			Phospho [T8]		Phospho [T8]	1092.62	0.007502	3	102	110	2	3.46	K	S	K	R	A0A3G5ECJ1	Cannabis sativa (Hemp) (Marijuana)	Tetrahydrocannabinolic acid synthase	THCAS	oxidative cyclization of CBGA, producing THCA	Cannabinoid biosynthesis	545	Trypsin	0.00313306
Peak_007135	365.226	12.8269	0.0657123	NILLGSL						728.443	-0.006968	2	125	131	2	15.68	L	V	N	L	A0A0M4R6S2	Cannabis sativa (Hemp) (Marijuana)	Cytochrome c biogenesis B	ccmB	Mitochondrial electron carrier protein	Energy metabolism	206	Chymotrypsin	0.00293671
Peak_007136	365.221	13.6593	0.107158	LVXVPSK						728.443	-0.006983	2	248	254	0	1.28	K	S	L	K	A0A3G5EA38	Cannabis sativa (Hemp) (Marijuana)	Tetrahydrocannabinolic acid synthase	THCAS	oxidative cyclization of CBGA, producing THCA	Cannabinoid biosynthesis	535	Trypsin	1.03224e-07
Peak_007138	365.22	14.4758	0.098123	QVLANGK						728.418	0.00503	2	94	100	0	5.29	K	K	Q	K	A0A0C5B2I8	Cannabis sativa (Hemp) (Marijuana)	Cytochrome f	petA	electron transfer	Photosynthesis	320	Trypsin	0.00090325
Peak_007140	365.219	16.5296	0.0793621	SIVANIL						728.443	0.003286	2	16	22	0	8.59	F	L	S	L	A0A0C5AUH7	Cannabis sativa (Hemp) (Marijuana)	Photosystem I assembly protein Ycf3	ycf3	assembly of the PSI complex	Photosynthesis	168	Chymotrypsin	1.04793e-05
Peak_007142	365.221	18.2427	0.120521	GWKFLLPISLGNL						1456.84	0.006448	4	340	352	5	6.75	L	L	G	L	A0A0C5APZ2	Cannabis sativa (Hemp) (Marijuana)	NADH-quinone oxidoreductase subunit H	ndhA	NDH-1 shuttles electrons from NADH to quinones	Energy metabolism	363	Chymotrypsin	0.00011449
Peak_007163	365.458	13.7214	0.0358215	VSDIDSIW			Phospho [S2 S6]		Phospho [S2 S6]	1093.38	0.003928	3	541	548	2	0.64	L	V	V	W	H9A1V4	Cannabis sativa (Hemp) (Marijuana)	Acyl-activating enzyme 2	aae2	unknown	Unknown	662	Chymotrypsin
Peak_007167	365.534	10.2824	0.121457	AGATILIMPK			Phospho [T4]		Phospho [T4]	1093.56	-0.00428	3	260	269	0	2.31	R	F	A	K	V5KXG5	Cannabis sativa (Hemp) (Marijuana)	4-coumarate:CoA ligase	4CL	forms 4-coumaroyl-CoA from 4-coumarate	Phenylpropanoid biosynthesis	550	Trypsin	0.000476717
Peak_007183	365.709	8.8402	0.220715	LMVSVPAGLLTVPF				Oxidation [M2]	Oxidation [M2]	1458.82	-0.007955	4	114	127	3	3.16	L	L	L	F	A0A0C5AS08	Cannabis sativa (Hemp) (Marijuana)	Cytochrome b6-f complex subunit 4	petD	electron transfer between PSII and PSI	Photosynthesis	174	Chymotrypsin	0.000343929
Peak_007188	365.714	14.2687	0.060949	MKDIQSIRIEVK						1458.82	0.004268	4	122	133	2	0.78	L	E	M	K	A0A0C5AUI0	Cannabis sativa (Hemp) (Marijuana)	Photosystem I assembly protein Ycf4	ycf4	assembly of the PSI complex	Photosynthesis	184	Trypsin	0.000995393
Peak_007189	365.725	14.7934	0.0607105	LEASVVL						729.427	0.002538	2	283	289	2	2.44	L	G	L	L	A0A1V0QSH4	Cannabis sativa (Hemp) (Marijuana)	Transferase GPPS large subunit	GPPS	transferase activity	Isoprenoid biosynthesis	393	Chymotrypsin	2.254e-06
Peak_007191	365.719	16.29	0.123606	GRLVGANYRGLKR						1458.85	-0.00553	4	9	21	6	2.06	L	L	G	R	A0A172J254	Boehmeria nivea (Chinese grass) (Urtica nivea)	Small auxin up regulated protein	SAUR67	response to auxin	Phytohormone response	107	Trypsin	7.44456e-06
Peak_007206	365.872	12.1055	0.0873166	RYMHANGASMF			Phospho [Y2 S9]	Oxidation [M10]	Oxidation [M10] Phospho [Y2 S9]	1459.48	0.003565	4	85	95	1	5.37	L	L	R	F	A0A0M5M7P7	Cannabis sativa (Hemp) (Marijuana)	Cytochrome b	cob	mitochondiral electron chain	Energy metabolism	396	Chymotrypsin	0.00339523
Peak_007245	366.206	10.4285	0.142068	LSKSLPFFLSKL			Phospho [S4]		Phospho [S4]	1458.79	-0.011583	4	867	878	5	6.92	D	L	L	L	A0A0C5APZ4	Cannabis sativa (Hemp) (Marijuana)	Protein Ycf2	ycf2	ATPase of unknown function	Unknown	2302	Chymotrypsin	0.000130697
Peak_007247	366.211	12.1283	0.106824	IRLFASSFR						1095.62	-0.007661	3	17	25	1	0.27	K	G	I	R	A0A0C5B2J3	Cannabis sativa (Hemp) (Marijuana)	50S ribosomal protein L20	rpl20	assembly of the ribosome	Protein metabolism	120	Trypsin	4.44899e-05
Peak_007254	366.219	16.8795	0.0834959	PTIQQLIRK						1095.68	0.003243	3	2	10	1	12.34	M	T	P	K	A0A0C5APY5	Cannabis sativa (Hemp) (Marijuana)	30S ribosomal protein S12, chloroplastic	rps12	assembly of the ribosome	Protein metabolism	132	Trypsin	1.64134e-08
Peak_007258	366.206	20.1816	0.117022	PLAEEALKIL						1095.65	0.007516	3	131	140	4	0.12	F	A	P	L	H9A1V8	Cannabis sativa (Hemp) (Marijuana)	Acyl-activating enzyme 6	aae6	unknown	Unknown	569	Chymotrypsin	6.23033e-07
Peak_007260	366.168	21.7714	0.0925406	VAAKVDE						730.386	0.001744	2	221	227	1	0.51	E	Y	V	E	A0A1V0QSH5	Cannabis sativa (Hemp) (Marijuana)	1-deoxy-D-xylulose-5-phosphate synthase	DXS2	Converts D-glyceraldehyde 3P into 1-deoxy-D-xylulose 5P	Terpenoid biosynthesis	606	GluC
Peak_007291	366.537	15.3376	0.112793	ITLGLSFSIF						1096.62	-0.008816	3	106	115	3	4.12	L	I	I	F	A0A0M4RG07	Cannabis sativa (Hemp) (Marijuana)	ATP synthase subunit a	atpI	Produces ATP from ADP	Energy metabolism	239	Chymotrypsin
Peak_007295	366.537	11.4959	0.0562849	QRTTRRSL			Phospho [T3]		Phospho [T3]	1096.55	0.005394	3	194	201	3	2.18	L	Q	Q	L	A0A1V0QSG7	Cannabis sativa (Hemp) (Marijuana)	3-hydroxy-3-methylglutaryl coenzyme A reductase	hmgR	synthesizes (R)-mevalonate from acetyl-CoA	Isoprenoid biosynthesis	572	Chymotrypsin	6.49032e-06
Peak_007304	366.707	11.8724	0.126211	ITFQTQPISIR			Phospho [T2 S9]		Phospho [T2 S9]	1462.66	-0.014087	4	276	286	1	6.31	F	T	I	R	A0A0C5ARX9	Cannabis sativa (Hemp) (Marijuana)	DNA-directed RNA polymerase subunit beta	rpoB	transcription of DNA into RNA	Transcription	1393	Trypsin	3.31875e-06
Peak_007307	366.709	15.1272	0.049032	TLQRLGISYHFE						1462.76	0.014581	4	128	139	1	0.7	D	N	T	E	A7IZZ2	Cannabis sativa (Hemp) (Marijuana)	(+)-alpha-pinene synthase, chloroplastic	APS	monoterpene (C10) olefins biosynthesis, produces (+)-alpha-pinene.	Terpenoid biosynthesis	615	GluC	3.78003e-08
Peak_007348	367.172	24.6062	0.0808493	TSNSDPL						732.329	0.001959	2	283	289	0	4.58	K	Q	T	L	A0A1V0QSI2	Cannabis sativa (Hemp) (Marijuana)	4-(cytidine 5'-diphospho)-2-C-methyl-D-erythritol kinase	CMK	Adds 2-phosphate�to 4-CDP-2-C-methyl-D-erythritol	Terpenoid biosynthesis	408	Chymotrypsin
Peak_007372	367.203	11.3464	0.095886	TIVQSRISL			Phospho [S5]		Phospho [S5]	1095.57	-0.004213	3	1196	1204	1	0.73	L	V	T	L	A0A0C5ARX9	Cannabis sativa (Hemp) (Marijuana)	DNA-directed RNA polymerase subunit beta	rpoB	transcription of DNA into RNA	Transcription	1393	Chymotrypsin	0.0122786
Peak_007373	367.203	12.3304	0.110892	GESIKLDQPL						1098.59	-0.002785	3	253	262	3	8.57	E	T	G	L	A0A0C5B2I8	Cannabis sativa (Hemp) (Marijuana)	Cytochrome f	petA	electron transfer	Photosynthesis	320	Chymotrypsin	4.5804e-06
Peak_007374	367.2	13.2647	0.0824282	VEELTKLAIKEL			Phospho [T5]		Phospho [T5]	1464.78	0.013912	4	252	263	7	4.44	R	E	V	L	A0A1V0QSI1	Cannabis sativa (Hemp) (Marijuana)	Transferase GPPS small subunit2	GPPS	transferase activity	Isoprenoid biosynthesis	278	Chymotrypsin	0.000122715
Peak_007375	367.209	14.131	0.154499	FHVISLGDVL						1098.61	-0.000896	3	123	132	2	3.61	L	K	F	L	A0A1V0QSI2	Cannabis sativa (Hemp) (Marijuana)	4-(cytidine 5'-diphospho)-2-C-methyl-D-erythritol kinase	CMK	Adds 2-phosphate�to 4-CDP-2-C-methyl-D-erythritol	Terpenoid biosynthesis	408	Chymotrypsin	5.31247e-06
Peak_007410	367.545	15.7297	0.0627408	IKLVXVPSK			Phospho [S8]		Phospho [S8]	1099.62	0.003334	3	246	254	1	0.04	K	S	I	K	A0A3G5EA38	Cannabis sativa (Hemp) (Marijuana)	Tetrahydrocannabinolic acid synthase	THCAS	oxidative cyclization of CBGA, producing THCA	Cannabinoid biosynthesis	535	Trypsin
Peak_007423	367.709	12.4954	0.0953106	GSITPLF						733.401	-0.000805	2	22	28	1	3.81	L	I	G	F	A0A0M3UM20	Cannabis sativa (Hemp) (Marijuana)	NADH-ubiquinone oxidoreductase chain 4	nad4	Core subunit of the mitochondrial membrane respiratory chain	Energy metabolism	354	Chymotrypsin	1.37059e-06
Peak_007424	367.713	13.0315	0.0496094	VTIGQISPFVFFL						1466.82	0.011196	4	355	367	3	9.34	F	F	V	L	A0A0M5M7P7	Cannabis sativa (Hemp) (Marijuana)	Cytochrome b	cob	mitochondiral electron chain	Energy metabolism	396	Chymotrypsin	4.12087e-05
Peak_007426	367.713	14.6702	0.106817	HKLGIKQGDVIML				Oxidation [M12]	Oxidation [M12]	1466.83	-0.004231	4	67	79	1	4.46	L	L	H	L	H9A1W3	Cannabis sativa (Hemp) (Marijuana)	Acyl-activating enzyme 11	aae11	unknown	Unknown	334	Chymotrypsin	0.000234109
Peak_007431	367.682	10.1332	0.0544506	FGISTLASKYGSR			Phospho [S8]		Phospho [S8]	1465.7	-0.004005	4	301	313	1	1.93	K	N	F	R	A0A455ZIK6	Cannabis sativa (Hemp) (Marijuana)	Prenyltransferase 1	PT1	transferase activity	Unknown	395	Trypsin
Peak_007479	368.202	10.39	0.0787688	ILKMEEAIR						1101.62	-0.009576	3	278	286	4	0.54	R	N	I	R	A0A1V0QSG4	Cannabis sativa (Hemp) (Marijuana)	Diphosphomevalonate decarboxylase	MPDC	ATP binding	Isoprenoid biosynthesis	455	Trypsin	1.90411e-06
Peak_007484	368.215	14.4882	0.136663	LDSRIWSIL						1101.62	0.007848	3	53	61	2	0.41	L	L	L	L	A0A0C5APZ4	Cannabis sativa (Hemp) (Marijuana)	Protein Ycf2	ycf2	ATPase of unknown function	Unknown	2302	Chymotrypsin	3.99421e-08
Peak_007485	368.184	16.1222	0.136987	LKAFSGL						734.433	0.002065	2	129	135	2	9.5	L	L	L	L	A0A455ZJL3	Cannabis sativa (Hemp) (Marijuana)	Prenyltransferase 5	PT5	transferase activity	Unknown	384	Chymotrypsin	2.72303e-08
Peak_007557	368.533	11.1693	0.0541371	IMHGLDISWRIL				Oxidation [M2]	Oxidation [M2]	1468.79	0.010715	4	1275	1286	3	6.06	D	Q	I	L	A0A0C5APZ4	Cannabis sativa (Hemp) (Marijuana)	Protein Ycf2	ycf2	ATPase of unknown function	Unknown	2302	Chymotrypsin
Peak_007558	368.539	11.6685	0.0514655	MAFGFPRVVSSKK				Oxidation [M1]	Oxidation [M1]	1468.79	0.010699	4	1	13	2	0.03	-	L	M	K	A0A172J1Z7	Boehmeria nivea (Chinese grass) (Urtica nivea)	Small auxin up regulated protein	SAUR20	response to auxin	Phytohormone response	147	Trypsin	5.19993e-06
Peak_007570	368.678	19.804	0.122325	LMGGASSSILVHGF			Phospho [S6]	Oxidation [M2]	Oxidation [M2] Phospho [S6] : Oxidation [M2] Phospho [S7] : Oxidation [M2] Phospho [S8]	1470.66	0.012902	4	185	198	2	4.74	L	S	L	F	A0A0C5B2K5	Cannabis sativa (Hemp) (Marijuana)	NADH-quinone oxidoreductase subunit N	ndhB	NDH-1 shuttles electrons from NADH to quinones	Energy metabolism	510	Chymotrypsin	8.94586e-12
Peak_007574	368.703	12.7898	0.153672	LFVSTGL						735.417	0.006124	2	36	42	2	0.25	W	A	L	L	A0A0C5ARS8	Cannabis sativa (Hemp) (Marijuana)	Cytochrome b559 subunit alpha	psbF	PSII reaction center	Photosynthesis	83	Chymotrypsin	9.27835e-06
Peak_007575	368.715	14.187	0.124134	KASVGFK						735.428	0.003575	2	1	7	1	8.82	-	A	K	K	A0A482K240	Cannabis sativa (Hemp) (Marijuana)	Ribulose bisphosphate carboxylase large chain	rbcL	carboxylation of D-ribulose 1,5-bisphosphate	Photosynthesis	183	Trypsin	0.000248403
Peak_007576	368.722	15.2439	0.0853735	LFVSTGL						735.417	0.006308	2	36	42	2	12.33	W	A	L	L	A0A0C5ARS8	Cannabis sativa (Hemp) (Marijuana)	Cytochrome b559 subunit alpha	psbF	PSII reaction center	Photosynthesis	83	Chymotrypsin	0.000142749
Peak_007585	368.705	23.3717	0.0481902	FTGNGIK						735.392	-0.003829	2	138	144	0	6.92	D	V	F	K	H9A1W3	Cannabis sativa (Hemp) (Marijuana)	Acyl-activating enzyme 11	aae11	unknown	Unknown	334	Trypsin
Peak_007594	368.862	9.51229	0.179505	SVKADGKTIGE						1103.58	0.007103	3	430	440	1	2.86	E	V	S	E	H9A1V9	Cannabis sativa (Hemp) (Marijuana)	Acyl-activating enzyme 7	aae7	unknown	Unknown	597	GluC	0.00239117
Peak_007599	368.873	17.4583	0.0995282	IASVGSVCRR	Carbamidomethyl [C8]				Carbamidomethyl [C8]	1103.59	0.010671	3	227	236	1	3.15	D	L	I	R	A0A126X0F5	Cannabis sativa (Hemp) (Marijuana)	Putative LOV domain-containing protein	LOV	unknown	Unknown	618	Trypsin
Peak_007614	369.147	39.5395	0.0406485	CYMKQYGVSEE	Carbamidomethyl [C1]		Phospho [S9]		Carbamidomethyl [C1] Phospho [S9] : Carbamidomethyl [C1] Phospho [Y6]	1472.54	-0.009954	4	485	495	1	0.63	D : E	E	C	E	A0A1V0QSF2	Cannabis sativa (Hemp) (Marijuana)	Terpene synthase	TPS	formation of cyclic terpenes through the cyclization of linear terpenes	Terpenoid biosynthesis	567	GluC	0.459222
Peak_007631	369.186	22.8007	0.0515502	TMIGAKNLVAMTK			Phospho [T12]	Oxidation [M2]	Oxidation [M2] Phospho [T12]	1472.71	-0.002308	4	2	14	2	4.59	M	M	T	K	A0A172J242	Boehmeria nivea (Chinese grass) (Urtica nivea)	Small auxin up regulated protein	SAUR53	response to auxin	Phytohormone response	156	Trypsin
Peak_007647	369.224	13.4886	0.28124	KYLNINLID						1104.62	0.006018	3	1449	1457	1	5.36	K	I	K	D	A0A0C5APZ4	Cannabis sativa (Hemp) (Marijuana)	Protein Ycf2	ycf2	ATPase of unknown function	Unknown	2302	GluC	7.67593e-09
Peak_007674	369.519	15.8153	0.0468429	AITVNGPELL			Phospho [T3]		Phospho [T3]	1105.54	0.006646	3	80	89	2	3.56	E	G	A	L	A0A0C5AS19	Cannabis sativa (Hemp) (Marijuana)	NADH-quinone oxidoreductase subunit D	ndhH	NDH-1 shuttles electrons from NADH to quinones	Energy metabolism	393	Chymotrypsin
Peak_007675	369.538	11.0152	0.0619348	VPSEIVDHPL						1104.58	0.008347	3	67	76	0	0.32	L	F	V	L	A0A172J1Z9	Boehmeria nivea (Chinese grass) (Urtica nivea)	Small auxin up regulated protein	SAUR18	response to auxin	Phytohormone response	145	Chymotrypsin	0.000350828
Peak_007683	369.57	19.6751	0.172792	DKKTKDYK			Phospho [Y7]		Phospho [Y7]	1104.52	0.002992	3	296	303	3	11.12	R	G	D	K	A0A219D1T7	Cannabis sativa (Hemp) (Marijuana)	7S vicilin-like protein	Cs7S	nutrient reservoir activity	Seed storage	493	Trypsin
Peak_007700	369.709	12.6603	0.0736805	NLRHTVKKTVSL			Phospho [S11]		Phospho [S11] : Phospho [T9]	1474.8	0.000502	4	522	533	4	2.07	E	V	N	L	V5KWZ6	Cannabis sativa (Hemp) (Marijuana)	Phenylalanine ammonia-lyase	PAL	Catalyses L-phenylalanine = trans-cinnamate + ammonia	Phenylpropanoid biosynthesis	707	Chymotrypsin	1.41917e-06
Peak_007709	369.716	10.9348	0.10529	SVPHSVL						737.407	0.006184	2	58	64	0	5.13	Y	L	S	L	A0A0M5M254	Cannabis sativa (Hemp) (Marijuana)	Maturase R	matR	assists in splicing introns	Transcription	651	Chymotrypsin	0.0153548
Peak_007718	369.87	11.53	0.0447145	SSRSNSMCGTTE	Carbamidomethyl [C8]		Phospho [S6 T10]		Carbamidomethyl [C8] Phospho [S6 T10] : Carbamidomethyl [C8] Phospho [S6 T11]	1475.45	0.001308	4	714	725	0	4.53	E	Y	S	E	A0A126WZC3	Cannabis sativa (Hemp) (Marijuana)	Putative LOV domain-containing protein	LOV	unknown	Unknown	889	GluC	0.020026
Peak_007723	369.873	18.3255	0.0954364	TSASTTDMPGADY			Phospho [T1 S2]		Phospho [T1 S2]	1475.46	0.011745	4	123	135	0	4.17	F	H	T	Y	B1Q2B6	Cannabis sativa (Hemp) (Marijuana)	3,5,7-trioxododecanoyl-CoA synthase	OLS	olivetol biosynthesis	Cannabinoid biosynthesis	385	Chymotrypsin
Peak_007724	369.895	19.1305	0.0492936	KNHNMNSTLLE			Phospho [S7 T8]	Oxidation [M5]	Oxidation [M5] Phospho [S7 T8]	1475.55	-0.008018	4	280	290	1	1.42	E	F	K	E	A0A1V0QSF4	Cannabis sativa (Hemp) (Marijuana)	Terpene synthase	TPS	formation of cyclic terpenes through the cyclization of linear terpenes	Terpenoid biosynthesis	613	GluC
Peak_007756	370.225	15.7839	0.154642	VPIAVLK						738.5	0.003373	2	40	46	1	1.36	L	T	V	K	A0A172J205	Boehmeria nivea (Chinese grass) (Urtica nivea)	Small auxin up regulated protein	SAUR25	response to auxin	Phytohormone response	89	Trypsin	2.37235e-07
Peak_007778	370.236	17.7558	0.248717	LVXVPSK						738.464	0.004932	2	248	254	1	2.4	K	S	L	K	A0A3G5EA38	Cannabis sativa (Hemp) (Marijuana)	Tetrahydrocannabinolic acid synthase	THCAS	oxidative cyclization of CBGA, producing THCA	Cannabinoid biosynthesis	535	Trypsin	2.49782e-08
Peak_007796	370.262	15.0098	0.0282101	VPIAVLK						738.5	0.003373	2	40	46	1	0.46	L	T	V	K	A0A172J205	Boehmeria nivea (Chinese grass) (Urtica nivea)	Small auxin up regulated protein	SAUR25	response to auxin	Phytohormone response	89	Trypsin	0.000136126
Peak_007804	370.419	18.5794	0.0461286	IMTGAFAHGAIFF			Phospho [T3]	Oxidation [M2]	Oxidation [M2] Phospho [T3]	1477.65	0.00393	4	382	394	2	6.51	F	I	I	F	A0A0C5APY0	Cannabis sativa (Hemp) (Marijuana)	Photosystem I P700 chlorophyll a apoprotein A2	psaB	bind P7, the primary electron donor of PSI	Photosynthesis	734	Chymotrypsin
Peak_007827	370.638	34.8789	0.059031	SPGKEGSHFNPY			Phospho [S1 Y12]		Phospho [S1 Y12]	1478.53	0.004953	4	197	208	2	11.05	R	S	S	Y	A0A088MER7	Cannabis sativa (Hemp) (Marijuana)	Delta 15 desaturase	FAD3A	oxidoreductase activity	Lipid metabolism	396	Chymotrypsin
Peak_007839	370.708	11.1811	0.0625868	VKKXIPETAMVK			Phospho [T8]		Phospho [T8]	1478.8	-0.003286	4	388	399	3	3.53	Y	I	V	K	A0A3G5EA32	Cannabis sativa (Hemp) (Marijuana)	Tetrahydrocannabinolic acid synthase	THCAS	oxidative cyclization of CBGA, producing THCA	Cannabinoid biosynthesis	535	Trypsin
Peak_007855	370.862	10.6316	0.101923	VKAPGIIERK						1109.69	0.002586	3	83	92	3	25.94	E	S	V	K	A0A0M5M1Z3	Cannabis sativa (Hemp) (Marijuana)	ATP synthase subunit alpha	atpA	Produces ATP from ADP	Energy metabolism	509	Trypsin	0.000433612
Peak_007856	370.866	11.3915	0.0652064	ANNLTLTGLL			Phospho [T5]		Phospho [T5] : Phospho [T7]	1108.55	0.009528	3	2	11	3	4.2	M	K	A	L	H9A1W0	Cannabis sativa (Hemp) (Marijuana)	Acyl-activating enzyme 8	aae8	unknown	Unknown	526	Chymotrypsin	5.39043e-05
Peak_007860	370.852	23.6724	0.0315189	KGAQPTGTVHD						1109.55	-0.009209	3	44	54	0	1.57	E	I	K	D	A0A0C5ARQ1	Cannabis sativa (Hemp) (Marijuana)	30S ribosomal protein S16, chloroplastic	rps16	assembly of the ribosome	Protein metabolism	89	GluC
Peak_007871	370.941	10.3097	0.0734484	FLSSVGTRSRKY			Phospho [S3]		Phospho [S3] : Phospho [S4]	1479.72	0.014473	4	325	336	2	5.51	D	S	F	Y	H9A8L2	Cannabis sativa (Hemp) (Marijuana)	Acyl-activating enzyme 13	aae13	unknown	Unknown	715	Chymotrypsin
Peak_007882	371.103	11.2015	0.096318	ASLLNGASIAL			Phospho [S8]		Phospho [S8]	1108.55	0.009543	3	414	424	2	0.13	Y	Y	A	L	H9A1V3	Cannabis sativa (Hemp) (Marijuana)	Acyl-activating enzyme 1	aae1	unknown	Unknown	720	Chymotrypsin	0.477291
Peak_007906	371.187	10.29	0.0752765	MSGGDHIHSGTVVGK						1480.71	0.013554	4	75	89	1	18.95	R	L	M	K	A0A0B4SX31	Cannabis sativa (Hemp) (Marijuana)	Ribulose bisphosphate carboxylase large chain	rbcL	carboxylation of D-ribulose 1,5-bisphosphate	Photosynthesis	312	Trypsin	5.7806e-06
Peak_007923	371.194	11.6069	0.102879	MSGGDHIHSGTVVGK						1480.71	0.013554	4	75	89	0	5.67	R	L	M	K	A0A0B4SX31	Cannabis sativa (Hemp) (Marijuana)	Ribulose bisphosphate carboxylase large chain	rbcL	carboxylation of D-ribulose 1,5-bisphosphate	Photosynthesis	312	Trypsin	0.00253714
Peak_007924	371.199	12.5958	0.0762104	MSGGDHIHSGTVVGK						1480.71	0.013554	4	75	89	0	10.31	R	L	M	K	A0A0B4SX31	Cannabis sativa (Hemp) (Marijuana)	Ribulose bisphosphate carboxylase large chain	rbcL	carboxylation of D-ribulose 1,5-bisphosphate	Photosynthesis	312	Trypsin	4.25945e-05
Peak_007932	371.227	20.555	0.167854	GLALVRL						740.491	0.003015	2	326	332	3	9.11	F : L	E	G	L	A0A0C5ARQ8	Cannabis sativa (Hemp) (Marijuana)	DNA-directed RNA polymerase subunit beta	rpoB	transcription of DNA into RNA	Transcription	1070	Chymotrypsin
Peak_007942	371.254	21.0578	0.0421255	GLALVRL						740.491	0.003015	2	326	332	3	9.4	F : L	E	G	L	A0A0C5ARQ8	Cannabis sativa (Hemp) (Marijuana)	DNA-directed RNA polymerase subunit beta	rpoB	transcription of DNA into RNA	Transcription	1070	Chymotrypsin
Peak_007977	371.52	22.0507	0.0471757	KKDVVISGGE			Phospho [S7]		Phospho [S7]	1110.53	-0.002552	3	488	497	3	2.36	R	N	K	E	H9A1V9	Cannabis sativa (Hemp) (Marijuana)	Acyl-activating enzyme 7	aae7	unknown	Unknown	597	GluC
Peak_007980	371.541	11.2405	0.0868151	KSLITDVSGL			Phospho [S2]		Phospho [S2] : Phospho [T5]	1111.55	-0.008416	3	140	149	2	1.7	K	L	K	L	A0A1V0QSF6	Cannabis sativa (Hemp) (Marijuana)	Terpene synthase	TPS	formation of cyclic terpenes through the cyclization of linear terpenes	Terpenoid biosynthesis	551	Chymotrypsin	4.98502e-06
Peak_008004	371.696	9.94552	0.10279	RMEINSLALLEL			Phospho [S6]		Phospho [S6]	1480.74	-0.013164	4	111	122	3	5.41	L	I	R	L	A0A1V0QSF8	Cannabis sativa (Hemp) (Marijuana)	Terpene synthase	TPS	formation of cyclic terpenes through the cyclization of linear terpenes	Terpenoid biosynthesis	629	Chymotrypsin	0.000172548
Peak_008015	371.867	11.7426	0.07062	TVGLLSLYEASHL			Phospho [S6]		Phospho [S6]	1481.72	-0.00085	4	157	169	5	2.37	D	S	T	L	A0A1V0QSF2	Cannabis sativa (Hemp) (Marijuana)	Terpene synthase	TPS	formation of cyclic terpenes through the cyclization of linear terpenes	Terpenoid biosynthesis	567	Chymotrypsin	0.000394643
Peak_008085	372.209	10.8249	0.108857	LTFRGGLDPVTGGL			Phospho [T11]		Phospho [T11]	1481.73	-0.012126	4	273	286	5	4.91	F	W	L	L	A0A0C5ARZ4	Cannabis sativa (Hemp) (Marijuana)	Photosystem I P700 chlorophyll a apoprotein A1	psaA	component of PSI	Photosynthesis	750	Chymotrypsin	0.018067
Peak_008099	372.221	21.765	0.0573446	QLIEKIDKK						1113.68	-0.007881	3	1485	1493	5	5.31	Y	G	Q	K	A0A0H3W815	Cannabis sativa (Hemp) (Marijuana)	Protein TIC 214	ycf1	protein precursor import into chloroplasts	Protein metabolism	1878	Trypsin
Peak_008116	372.249	28.01	0.0859155	SVALAAVL						742.459	0.003194	2	180	187	1	10.59	L	L	S	L	A0A1V0QSI0	Cannabis sativa (Hemp) (Marijuana)	Mevalonate kinase	MK	Converts (R)-mevalonate into (R)-5-phosphomevalonate	Isoprenoid biosynthesis	416	Chymotrypsin
Peak_008154	372.725	12.0503	0.157798	VLDAVNL						742.423	0.005537	2	132	138	2	11.61	L	F	V	L	H9A1V7	Cannabis sativa (Hemp) (Marijuana)	Acyl-activating enzyme 5	aae5	unknown	Unknown	575	Chymotrypsin	0.000229932
Peak_008159	372.73	15.7942	0.0626829	ITDILGL						743.443	0.000634	2	150	156	1	4.63	L	L	I	L	A0A1V0QSG6	Cannabis sativa (Hemp) (Marijuana)	Terpene synthase	TPS	formation of cyclic terpenes through the cyclization of linear terpenes	Terpenoid biosynthesis	556	Chymotrypsin
Peak_008177	372.877	10.4834	0.0663223	QTSLTDVKDLE			Phospho [T2 S3 T5]		Phospho [T2 S3 T5]	1487.52	-0.009375	4	159	169	4	0.6	D	R	Q	E	H9A1V7	Cannabis sativa (Hemp) (Marijuana)	Acyl-activating enzyme 5	aae5	unknown	Unknown	575	GluC	0.0413217
Peak_008227	373.2	9.58812	0.0524107	TSSIAPARLFKAF			Phospho [S3]		Phospho [S3]	1487.75	-0.01157	4	11	23	2	6.93	F	V	T	F	I6XT51	Cannabis sativa (Hemp) (Marijuana)	Betv1-like protein	Betv1	abscisic acid binding	Defence response	161	Chymotrypsin	1.48579e-05
Peak_008231	373.219	12.798	0.0489598	ALPLAYLCKTIF	Carbamidomethyl [C8]		Phospho [T10]		Carbamidomethyl [C8] Phospho [T10]	1488.75	0.013468	4	37	48	5	9.3	F	L	A	F	A0A172J200	Boehmeria nivea (Chinese grass) (Urtica nivea)	Small auxin up regulated protein	SAUR16	response to auxin	Phytohormone response	140	Chymotrypsin	0.000115428
Peak_008235	373.222	16.5003	0.0877965	SVLSLAR						744.449	-0.006099	2	52	58	0	14.5	R	C	S	R	A0A172J249	Boehmeria nivea (Chinese grass) (Urtica nivea)	Small auxin up regulated protein	SAUR70	response to auxin	Phytohormone response	183	Trypsin	7.42027e-08
Peak_008243	373.226	19.3691	0.0883867	SIRSGLL						744.449	0.003789	2	495	501	1	9.69	F	A	S	L	A0A0M3UM18	Cannabis sativa (Hemp) (Marijuana)	Cytochrome c biogenesis FN	ccmFn	Mitochondrial electron carrier protein	Energy metabolism	575	Chymotrypsin	8.43486e-05
Peak_008275	373.397	9.53098	0.038806	TSSIAPARLFKAF			Phospho [S2]		Phospho [S2] : Phospho [S3] : Phospho [T1]	1487.75	-0.01157	4	11	23	2	1.59	F	V	T	F	I6XT51	Cannabis sativa (Hemp) (Marijuana)	Betv1-like protein	Betv1	abscisic acid binding	Defence response	161	Chymotrypsin
Peak_008303	373.69	10.1009	0.063636	ISRLAETNRAPFD						1488.77	-0.003639	4	189	201	3	4.35	F	L	I	D	A0A0M4S8G1	Cannabis sativa (Hemp) (Marijuana)	NADH-ubiquinone oxidoreductase chain 1	nad1	Core subunit of the mitochondrial membrane respiratory chain	Energy metabolism	324	GluC
Peak_008304	373.696	15.1664	0.0530752	YMSXLNSTIQNL			Phospho [S3]		Phospho [S3]	1490.68	-0.002158	4	60	71	3	0.2	L	R	Y	L	A0A3G5EA38	Cannabis sativa (Hemp) (Marijuana)	Tetrahydrocannabinolic acid synthase	THCAS	oxidative cyclization of CBGA, producing THCA	Cannabinoid biosynthesis	535	Chymotrypsin	0.0025091
Peak_008307	373.695	13.2711	0.0842782	RKADAGE						745.372	0.002819	2	256	262	3	3.09	L	G	R	E	A0A1V0QSG5	Cannabis sativa (Hemp) (Marijuana)	Isopentenyl-diphosphate delta-isomerase	IDI	Converts isopentenyl diphosphate into dimethylallyl diphosphate	Isoprenoid biosynthesis	304	GluC	1.91182e-07
Peak_008314	373.736	17.0912	0.110427	LGLSAKNYGRAVX			Phospho [S4]		Phospho [S4]	1490.73	0.007547	4	171	183	2	0.27	K	-	L	X	A0A482K240	Cannabis sativa (Hemp) (Marijuana)	Ribulose bisphosphate carboxylase large chain	rbcL	carboxylation of D-ribulose 1,5-bisphosphate	Photosynthesis	183	Chymotrypsin	5.5318e-09
Peak_008320	373.85	12.1006	0.124797	MINQHFSNL				Oxidation [M1]	Oxidation [M1]	1118.52	0.003047	3	778	786	1	9.69	Y	K	M	L	A0A0C5APZ4	Cannabis sativa (Hemp) (Marijuana)	Protein Ycf2	ycf2	ATPase of unknown function	Unknown	2302	Chymotrypsin	2.20933e-05
Peak_008326	373.876	10.0914	0.0720765	ATKAAKPVLGKYY			Phospho [Y12]		Phospho [Y12]	1488.77	-0.0093	4	328	340	2	3.91	E	R	A	Y	A0A088MER7	Cannabis sativa (Hemp) (Marijuana)	Delta 15 desaturase	FAD3A	oxidoreductase activity	Lipid metabolism	396	Chymotrypsin	0.140113
Peak_008365	374.206	11.6063	0.111703	KLPKTSTGK			Phospho [S6 T7]		Phospho [S6 T7] : Phospho [T5 S6] : Phospho [T5 T7]	1118.51	0.007152	3	535	543	2	1.42	D	I	K	K	H9A1V7	Cannabis sativa (Hemp) (Marijuana)	Acyl-activating enzyme 5	aae5	unknown	Unknown	575	Trypsin	0.00110038
Peak_008375	374.219	33.733	0.180504	RASTSLL						746.429	-0.005625	2	11	17	1	5.42	E	M	R	L	A0A172J215	Boehmeria nivea (Chinese grass) (Urtica nivea)	Small auxin up regulated protein	SAUR35	response to auxin	Phytohormone response	132	Chymotrypsin	0.983538
Peak_008386	374.234	19.3063	0.101077	AGIAHGKKALRRTL						1490.92	0.010526	4	6	19	5	0.38	L	S	A	L	A0A172J220	Boehmeria nivea (Chinese grass) (Urtica nivea)	Small auxin up regulated protein	SAUR36	response to auxin	Phytohormone response	97	Chymotrypsin	1.81544e-06
Peak_008412	374.546	15.5718	0.095518	LILERPNPGL						1120.66	0.004248	3	17	26	3	4.69	Y	V	L	L	A0A1V0QSH8	Cannabis sativa (Hemp) (Marijuana)	Phosphomevalonate kinase	PMK	Converts (R)-5-phosphomevalonate into (R)-5-diphosphomevalonate	Isoprenoid biosynthesis	486	Chymotrypsin	0.00482485
Peak_008428	374.714	12.1387	0.0539003	LPGPIHD						747.392	0.007115	2	3	9	0	7.17	D	F	L	D	A0A0C5ARU1	Cannabis sativa (Hemp) (Marijuana)	NADH dehydrogenase subunit 6, chloroplastic	ndhG	ubiquinone activity in chloroplast	Photosynthesis	176	GluC	0.000133332
Peak_008430	374.72	13.9072	0.0542318	GFKAGVK		Acetyl [Protein N-term]			Acetyl [Protein N-term]	747.428	0.002721	2	1	7	1	0.73	-	D	G	K	R4I770	Cannabis sativa (Hemp) (Marijuana)	Ribulose bisphosphate carboxylase large chain	rbcL	carboxylation of D-ribulose 1,5-bisphosphate	Photosynthesis	207	Trypsin	9.66003e-06
Peak_008435	374.719	17.9171	0.0892493	GFKAGVK		Acetyl [Protein N-term]			Acetyl [Protein N-term]	747.428	0.002599	2	1	7	2	8.74	-	D	G	K	R4I770	Cannabis sativa (Hemp) (Marijuana)	Ribulose bisphosphate carboxylase large chain	rbcL	carboxylation of D-ribulose 1,5-bisphosphate	Photosynthesis	207	Trypsin
Peak_008437	374.734	20.4116	0.0993403	FLVSIGL						747.453	0.002017	2	431	437	2	12.82	Y	L	F	L	A0A0C5B2K5	Cannabis sativa (Hemp) (Marijuana)	NADH-quinone oxidoreductase subunit N	ndhB	NDH-1 shuttles electrons from NADH to quinones	Energy metabolism	510	Chymotrypsin
Peak_008446	374.83	9.3247	0.0805061	TQPDPKEDL			Phospho [T1]		Phospho [T1]	1121.46	-0.000434	3	518	526	0	4.26	L	I	T	L	U6EFF4	Cannabis sativa (Hemp) (Marijuana)	Putative LysM domain containing receptor kinase	lyk2	unknown	Unknown	599	Chymotrypsin
Peak_008450	374.869	13.9127	0.237951	GKRIIYDEE						1121.57	0.010871	3	2108	2116	4	1.34	R	D	G	E	A0A0C5APZ4	Cannabis sativa (Hemp) (Marijuana)	Protein Ycf2	ycf2	ATPase of unknown function	Unknown	2302	GluC	0.00179093
Peak_008453	374.882	17.3292	0.103194	ISLVNKIQK			Phospho [S2]		Phospho [S2]	1121.62	0.00192	3	1202	1210	1	2.46	R	V	I	K	A0A0C5ARX9	Cannabis sativa (Hemp) (Marijuana)	DNA-directed RNA polymerase subunit beta	rpoB	transcription of DNA into RNA	Transcription	1393	Trypsin
Peak_008458	374.946	15.2518	0.08905	KKHKKSNRRSF			Phospho [S10]		Phospho [S10]	1494.79	0.010556	4	462	472	0	1.05	E	M	K	F	A0A126WVX8	Cannabis sativa (Hemp) (Marijuana)	Putative LOV domain-containing protein	LOV	unknown	Unknown	1063	Chymotrypsin
Peak_008460	374.947	9.74081	0.130207	MLNIFSLICICL	Carbamidomethyl [C9 C11]				Carbamidomethyl [C9 C11]	1495.76	-0.00187	4	1	12	3	5.89	-	N	M	L	A0A0C5B2E6	Cannabis sativa (Hemp) (Marijuana)	Photosystem II reaction center protein K	psbK	Component of PSII	Photosynthesis	61	Chymotrypsin	1.27484e-07
Peak_008478	375.169	24.6198	0.0419414	GAAYSLWLY			Phospho [S5]		Phospho [S5]	1122.48	0.008979	3	425	433	4	9.36	L	N	G	Y	A0A0X8GLK5	Cannabis sativa (Hemp) (Marijuana)	NADH-ubiquinone oxidoreductase chain 4	nad4	Core subunit of the mitochondrial membrane respiratory chain	Energy metabolism	495	Chymotrypsin
Peak_008482	375.192	9.62086	0.26416	TIFLELLRMSEE				Oxidation [M9]	Oxidation [M9]	1495.76	-0.000985	4	46	57	3	4.52	K	E	T	E	A0A172J200	Boehmeria nivea (Chinese grass) (Urtica nivea)	Small auxin up regulated protein	SAUR16	response to auxin	Phytohormone response	140	GluC	0.00410853
Peak_008492	375.212	12.4118	0.0921252	GIQIQIAGRIDGKE						1496.83	-0.001046	4	152	165	3	3.64	K	I	G	E	A0A0C5ART6	Cannabis sativa (Hemp) (Marijuana)	30S ribosomal protein S3, chloroplastic	rps3	assembly of the ribosome	Protein metabolism	155	GluC	1.92719e-05
Peak_008497	375.21	16.6958	0.0825293	IKLVXVPSK			Phospho [S8]		Phospho [S8]	1122.59	0.010414	3	246	254	1	5.9	K	S	I	K	A0A3G5EA38	Cannabis sativa (Hemp) (Marijuana)	Tetrahydrocannabinolic acid synthase	THCAS	oxidative cyclization of CBGA, producing THCA	Cannabinoid biosynthesis	535	Trypsin	5.3374e-09
Peak_008498	375.211	17.3733	0.0651361	LVCTSIFGLL	Carbamidomethyl [C3]				Carbamidomethyl [C3]	1121.62	0.007367	3	102	111	3	11.22	L	M	L	L	A0A0C5ARU1	Cannabis sativa (Hemp) (Marijuana)	NADH dehydrogenase subunit 6, chloroplastic	ndhG	ubiquinone activity in chloroplast	Photosynthesis	176	Chymotrypsin	3.55284e-08
Peak_008517	375.441	9.58487	0.267321	RRIKEEWGTSR			Phospho [S10]		Phospho [S10] : Phospho [T9]	1496.72	-0.003468	4	34	44	4	0.4	L	W	R	R	A0A0M5M254	Cannabis sativa (Hemp) (Marijuana)	Maturase R	matR	assists in splicing introns	Transcription	651	Trypsin	7.62e-10
Peak_008549	375.708	14.4287	0.0556342	GVSVFIE						749.396	0.000614	2	90	96	1	1.11	L	A	G	E	A0A0C5ARZ8	Cannabis sativa (Hemp) (Marijuana)	NADH-quinone oxidoreductase subunit A	ndhC	NDH-1 shuttles electrons from NADH to quinones	Energy metabolism	120	GluC	6.40452e-05
Peak_008550	375.716	15.3896	0.0508015	MGQEKVIVSTRPL		Acetyl [Protein N-term]			Acetyl [Protein N-term]	1498.82	0.011194	4	1	13	1	1.9	-	Q	M	L	A0A0C5AUI9	Cannabis sativa (Hemp) (Marijuana)	DNA-directed RNA polymerase subunit alpha	rpoA	transcription of DNA into RNA	Transcription	331	Chymotrypsin
Peak_008551	375.721	16.124	0.0643057	MGQEKVIVSTRPL		Acetyl [Protein N-term]			Acetyl [Protein N-term]	1498.82	0.011926	4	1	13	3	3.85	-	Q	M	L	A0A0C5AUI9	Cannabis sativa (Hemp) (Marijuana)	DNA-directed RNA polymerase subunit alpha	rpoA	transcription of DNA into RNA	Transcription	331	Chymotrypsin	9.85918e-07
Peak_008559	375.706	23.6317	0.0297882	IVFLPLLGSSVAGF			Phospho [S10]		Phospho [S10] : Phospho [S9]	1498.78	0.008752	4	5	18	3	4.01	L	F	I	F	A0A0M4RVP1	Cannabis sativa (Hemp) (Marijuana)	NADH-ubiquinone oxidoreductase chain 5	nad5	Core subunit of the mitochondrial membrane respiratory chain	Energy metabolism	669	Chymotrypsin
Peak_008568	375.873	11.4358	0.147525	VPLSYIAGLL			Phospho [S4]		Phospho [S4]	1124.59	0.009023	3	198	207	3	5.11	L	T	V	L	V5KWZ6	Cannabis sativa (Hemp) (Marijuana)	Phenylalanine ammonia-lyase	PAL	Catalyses L-phenylalanine = trans-cinnamate + ammonia	Phenylpropanoid biosynthesis	707	Chymotrypsin	1.27908e-06
Peak_008571	375.871	13.9729	0.129945	KVGLXIRTR			Phospho [T8]		Phospho [T8]	1122.63	-0.001905	3	102	110	2	10.17	K	S	K	R	A0A3G5ECJ1	Cannabis sativa (Hemp) (Marijuana)	Tetrahydrocannabinolic acid synthase	THCAS	oxidative cyclization of CBGA, producing THCA	Cannabinoid biosynthesis	545	Trypsin	5.48171e-05
Peak_008574	375.902	15.4336	0.0521482	TWGTAAVGATNVCL	Carbamidomethyl [C13]		Phospho [T1]		Carbamidomethyl [C13] Phospho [T1]	1499.65	-0.004491	4	254	267	1	6.62	Y	R	T	L	H9A1V7	Cannabis sativa (Hemp) (Marijuana)	Acyl-activating enzyme 5	aae5	unknown	Unknown	575	Chymotrypsin	5.27626e-05
Peak_008623	376.214	10.7931	0.0762503	SIGLQIVHLKKW			Phospho [S1]		Phospho [S1]	1500.82	0.012478	4	922	933	4	6.63	E	K	S	W	A0A0C5APZ4	Cannabis sativa (Hemp) (Marijuana)	Protein Ycf2	ycf2	ATPase of unknown function	Unknown	2302	Chymotrypsin	0.00564369
Peak_008625	376.212	12.8094	0.12493	MISALKKLLISF		Acetyl [Protein N-term]	Phospho [S3]	Oxidation [M1]	Acetyl [Protein N-term] Oxidation [M1] Phospho [S3]	1500.8	0.012005	4	1	12	3	3.2	-	L	M	F	A0A172J200	Boehmeria nivea (Chinese grass) (Urtica nivea)	Small auxin up regulated protein	SAUR16	response to auxin	Phytohormone response	140	Chymotrypsin	9.40734e-05
Peak_008627	376.206	14.6362	0.134266	LASGVSAF						750.391	0.004833	2	139	146	1	1.1	F	L	L	F	A0A1V0QSI0	Cannabis sativa (Hemp) (Marijuana)	Mevalonate kinase	MK	Converts (R)-mevalonate into (R)-5-phosphomevalonate	Isoprenoid biosynthesis	416	Chymotrypsin	8.91947e-06
Peak_008628	376.204	15.6125	0.0848894	ASDAFLK						750.391	0.006024	2	256	262	3	6.03	Y	L	A	K	A0A126WZN0	Cannabis sativa (Hemp) (Marijuana)	Putative LOV domain-containing protein	LOV	unknown	Unknown	385	Trypsin	1.50055e-05
Peak_008633	376.47	14.2065	0.0642653	YGRPLLGCTIKPK	Carbamidomethyl [C8]				Carbamidomethyl [C8]	1501.84	0.007093	4	59	71	0	26.14	K	L	Y	K	A0A0B4SX31	Cannabis sativa (Hemp) (Marijuana)	Ribulose bisphosphate carboxylase large chain	rbcL	carboxylation of D-ribulose 1,5-bisphosphate	Photosynthesis	312	Trypsin	2.64712e-08
Peak_008635	376.467	16.8322	0.283583	YGRPLLGCTIKPK	Carbamidomethyl [C8]				Carbamidomethyl [C8]	1501.84	-0.001675	4	59	71	0	21.59	K	L	Y	K	A0A0B4SX31	Cannabis sativa (Hemp) (Marijuana)	Ribulose bisphosphate carboxylase large chain	rbcL	carboxylation of D-ribulose 1,5-bisphosphate	Photosynthesis	312	Trypsin
Peak_008638	376.455	11.0387	0.0703797	LQDQFGLALVRLE						1500.83	0.004223	4	321	333	6	2.75	L	N	L	E	A0A0C5ARQ8	Cannabis sativa (Hemp) (Marijuana)	DNA-directed RNA polymerase subunit beta	rpoB	transcription of DNA into RNA	Transcription	1070	GluC
Peak_008646	376.535	11.0083	0.0407621	NITDXHGKNK						1124.59	0.003454	3	297	306	1	2.89	K	T	N	K	A0A3G5EA32	Cannabis sativa (Hemp) (Marijuana)	Tetrahydrocannabinolic acid synthase	THCAS	oxidative cyclization of CBGA, producing THCA	Cannabinoid biosynthesis	535	Trypsin	0.00092072
Peak_008667	376.702	12.4139	0.149632	GYPTIIRHSSMIL				Oxidation [M11]	Oxidation [M11]	1502.79	-0.006135	4	502	514	2	3.76	D	R	G	L	A0A1V0QSG1	Cannabis sativa (Hemp) (Marijuana)	Terpene synthase	TPS	formation of cyclic terpenes through the cyclization of linear terpenes	Terpenoid biosynthesis	640	Chymotrypsin	1.03024e-05
Peak_008670	376.719	14.2052	0.0716342	YGRPLLGCTIKPK	Carbamidomethyl [C8]				Carbamidomethyl [C8]	1501.84	0.007093	4	59	71	2	21.19	K	L	Y	K	A0A0B4SX31	Cannabis sativa (Hemp) (Marijuana)	Ribulose bisphosphate carboxylase large chain	rbcL	carboxylation of D-ribulose 1,5-bisphosphate	Photosynthesis	312	Trypsin	3.67534e-07
Peak_008672	376.716	16.6342	0.159941	YGRPLLGCTIKPK	Carbamidomethyl [C8]				Carbamidomethyl [C8]	1501.84	-0.001675	4	59	71	0	14.49	K	L	Y	K	A0A0B4SX31	Cannabis sativa (Hemp) (Marijuana)	Ribulose bisphosphate carboxylase large chain	rbcL	carboxylation of D-ribulose 1,5-bisphosphate	Photosynthesis	312	Trypsin
Peak_008673	376.715	17.8883	0.0535228	YGRPLLGCTIKPK	Carbamidomethyl [C8]				Carbamidomethyl [C8]	1501.84	-0.001675	4	59	71	0	7.27	K	L	Y	K	A0A0B4SX31	Cannabis sativa (Hemp) (Marijuana)	Ribulose bisphosphate carboxylase large chain	rbcL	carboxylation of D-ribulose 1,5-bisphosphate	Photosynthesis	312	Trypsin
Peak_008682	376.878	14.0665	0.0483113	SDNYMSHDRGY			Phospho [S6 Y11]		Phospho [S6 Y11]	1503.45	0.01173	4	111	121	3	2.1	Y	L	S	Y	A0A0U2H1A6	Humulus lupulus (European hop)	NAD(P)H-quinone oxidoreductase subunit 5, chloroplastic	ndhF	NDH shuttles electrons from NAD(P)H:plastoquinone to quinones	Photosynthesis	762	Chymotrypsin	4.81108e-08
Peak_008698	376.998	12.5252	0.0809224	LAVHGLAVPTVSFL			Phospho [T10]		Phospho [T10]	1502.79	-0.004441	4	15	28	3	0.52	W	G	L	L	A0A0C5AUI2	Cannabis sativa (Hemp) (Marijuana)	Cytochrome b559 subunit beta	psbF	PSII reaction center	Photosynthesis	39	Chymotrypsin	9.25909e-07
Peak_008704	377.147	27.729	0.0729623	DDDDEDGDGPLDVE						1504.53	-0.010259	4	506	519	8	6.68	D	V	D	E	A0A126X0M1	Cannabis sativa (Hemp) (Marijuana)	Putative LOV domain-containing protein	LOV	unknown	Unknown	725	GluC	0.59387
Peak_008734	377.204	17.177	0.0596469	TLIPISPLIGSLAK			Phospho [S6]		Phospho [S6]	1501.85	-0.009839	4	366	379	0	2.85	D	M	T	K	Q53ZU5	Humulus lupulus (European hop)	Maturase K	matK	assists in splicing its own and other chloroplast group II intron	Transcription	507	Trypsin	0.000278949
Peak_008736	377.208	18.6637	0.137997	VILELAYTK			Phospho [T8]		Phospho [T8]	1128.58	0.003418	3	403	411	1	8.13	D	Y	V	K	A0A0M4RVP1	Cannabis sativa (Hemp) (Marijuana)	NADH-ubiquinone oxidoreductase chain 5	nad5	Core subunit of the mitochondrial membrane respiratory chain	Energy metabolism	669	Trypsin
Peak_008788	377.461	9.28917	0.0472353	QLLEMRLDNILF						1503.81	-0.010985	4	81	92	5	1.92	L	R	Q	F	A0A0C5ARS4	Cannabis sativa (Hemp) (Marijuana)	30S ribosomal protein S4	rps4	assembly of the ribosome	Protein metabolism	202	Chymotrypsin
Peak_008799	377.526	11.0076	0.0628076	SFXELGIKK			Phospho [S1]		Phospho [S1]	1129.54	-0.008812	3	331	339	3	3.16	K	T	S	K	A0A3G5EA32	Cannabis sativa (Hemp) (Marijuana)	Tetrahydrocannabinolic acid synthase	THCAS	oxidative cyclization of CBGA, producing THCA	Cannabinoid biosynthesis	535	Trypsin	3.99307e-05
Peak_008802	377.547	15.5361	0.0698545	LQSMHKKEL				Oxidation [M4]	Oxidation [M4]	1128.6	0.007227	3	254	262	1	1.73	L	S	L	L	A0A1V0QSF2	Cannabis sativa (Hemp) (Marijuana)	Terpene synthase	TPS	formation of cyclic terpenes through the cyclization of linear terpenes	Terpenoid biosynthesis	567	Chymotrypsin
Peak_008808	377.558	36.989	0.0275311	NLDKKGIVML						1129.65	-0.005257	3	719	728	3	3.48	R	G	N	L	A0A0U2H5U7	Humulus lupulus (European hop)	DNA-directed RNA polymerase subunit beta	rpoB	transcription of DNA into RNA	Transcription	1070	Chymotrypsin
Peak_008818	377.714	12.0477	0.107654	GRIKLTLLVLML		Acetyl [Protein N-term]	Phospho [T6]	Oxidation [M11]	Acetyl [Protein N-term] Oxidation [M11] Phospho [T6]	1506.86	0.00288	4	2	13	6	12.49	M	V	G	L	A0A219D1T7	Cannabis sativa (Hemp) (Marijuana)	7S vicilin-like protein	Cs7S	nutrient reservoir activity	Seed storage	493	Chymotrypsin	3.26551e-05
Peak_008826	377.745	18.2391	0.0942745	QPVIIGK						753.475	0.001927	2	938	944	0	14.59	E	P	Q	K	A0A0C5ARQ8	Cannabis sativa (Hemp) (Marijuana)	DNA-directed RNA polymerase subunit beta	rpoB	transcription of DNA into RNA	Transcription	1070	Trypsin
Peak_008833	377.879	15.6123	0.0618024	LRMDQLLNL				Oxidation [M3]	Oxidation [M3]	1130.61	0.004635	3	331	339	4	9.94	R	G	L	L	A0A0C5APZ2	Cannabis sativa (Hemp) (Marijuana)	NADH-quinone oxidoreductase subunit H	ndhA	NDH-1 shuttles electrons from NADH to quinones	Energy metabolism	363	Chymotrypsin	1.98491e-06
Peak_008844	377.932	10.4005	0.05882	SLEEIQGSASGGNML				Oxidation [M14]	Oxidation [M14]	1507.68	-0.003639	4	1418	1432	3	5.07	D	W	S	L	A0A0C5APZ4	Cannabis sativa (Hemp) (Marijuana)	Protein Ycf2	ycf2	ATPase of unknown function	Unknown	2302	Chymotrypsin	3.12268e-05
Peak_008861	378.174	22.3773	0.0335535	GSVTNMF						754.332	0.003317	2	5	11	0	27.35	E	T	G	F	A0A0B4SX31	Cannabis sativa (Hemp) (Marijuana)	Ribulose bisphosphate carboxylase large chain	rbcL	carboxylation of D-ribulose 1,5-bisphosphate	Photosynthesis	312	Chymotrypsin
Peak_008864	378.224	11.3649	0.0730528	RRSARGFKL		Acetyl [Protein N-term]			Acetyl [Protein N-term]	1131.66	-0.011185	3	2	10	1	14.48	M	R	R	L	A0A172J249	Boehmeria nivea (Chinese grass) (Urtica nivea)	Small auxin up regulated protein	SAUR70	response to auxin	Phytohormone response	183	Chymotrypsin	6.42314e-06
Peak_008867	378.225	14.2533	0.141272	APGIIER						754.434	0.000888	2	85	91	0	19.74	K	K	A	R	A0A0M5M1Z3	Cannabis sativa (Hemp) (Marijuana)	ATP synthase subunit alpha	atpA	Produces ATP from ADP	Energy metabolism	509	Trypsin	0.00497034
Peak_008868	378.211	15.6558	0.07601	RWASGSIEIL						1130.61	0.008007	3	822	831	1	3.39	L	L	R	L	L7X5W8	Boehmeria nivea (Chinese grass) (Urtica nivea)	Cellulose synthase	CesA1	cellulose biosynthesis	Cell wall organisation	1082	Chymotrypsin	2.02547e-06
Peak_008873	378.201	11.0276	0.0630007	ITFPILSPDPTTK			Phospho [T2]		Phospho [T2]	1508.75	-0.00155	4	161	173	1	1.66	E	K	I	K	A0A0C5B2I8	Cannabis sativa (Hemp) (Marijuana)	Cytochrome f	petA	electron transfer	Photosynthesis	320	Trypsin	3.02514e-06
Peak_008917	378.537	12.9512	0.123021	SPAPGIISRR			Phospho [S8]		Phospho [S8]	1132.58	0.008904	3	132	141	1	1.94	E	S	S	R	A0A0C5ARX6	Cannabis sativa (Hemp) (Marijuana)	ATP synthase subunit alpha	atpA	Produces ATP from ADP	Energy metabolism	507	Trypsin	5.875e-07
Peak_008937	378.714	9.37254	0.170902	SNLKSRSKLRSR			Phospho [S11]		Phospho [S11]	1510.81	0.014779	4	41	52	4	1.78	K	S	S	R	A0A1V0QSF9	Cannabis sativa (Hemp) (Marijuana)	Terpene synthase	TPS	formation of cyclic terpenes through the cyclization of linear terpenes	Terpenoid biosynthesis	624	Trypsin	0.000223583
Peak_008940	378.73	13.3064	0.0978287	LVXVPSK						755.454	0.003178	2	248	254	0	8.47	K	S	L	K	A0A3G5EA38	Cannabis sativa (Hemp) (Marijuana)	Tetrahydrocannabinolic acid synthase	THCAS	oxidative cyclization of CBGA, producing THCA	Cannabinoid biosynthesis	535	Trypsin	1.37926e-05
Peak_008941	378.739	14.2304	0.0870384	NLLKGVL						755.49	0.000737	2	473	479	3	5.32	R	G	N	L	A0A0C5APY2	Cannabis sativa (Hemp) (Marijuana)	Acetyl-coenzyme A carboxylase carboxyl transferase subunit beta	accD	malonyl-CoA biosynthesis	Lipid metabolism	497	Chymotrypsin	1.77465e-05
Peak_008942	378.73	14.9757	0.123543	LVXVPSK						755.454	0.00623	2	248	254	1	6.1	K	S	L	K	A0A3G5EA38	Cannabis sativa (Hemp) (Marijuana)	Tetrahydrocannabinolic acid synthase	THCAS	oxidative cyclization of CBGA, producing THCA	Cannabinoid biosynthesis	535	Trypsin	0.00326823
Peak_008946	378.71	22.3067	0.063419	RIVEIFLWSVGL			Phospho [S9]		Phospho [S9]	1510.79	0.001077	4	288	299	4	1.5	D	K	R	L	A0A1V0QSG0	Cannabis sativa (Hemp) (Marijuana)	Terpene synthase	TPS	formation of cyclic terpenes through the cyclization of linear terpenes	Terpenoid biosynthesis	573	Chymotrypsin
Peak_008954	378.745	11.4171	0.0498015	NFDRLVKVKTLV			Phospho [T10]		Phospho [T10]	1510.83	-0.000403	4	490	501	3	2.15	K	-	N	V	A0A3G5ECJ5	Cannabis sativa (Hemp) (Marijuana)	Cannabidiolic acid synthase	CBDAS	oxidative cyclization of CBGA, producing CBDA	Cannabinoid biosynthesis	501		0.00272748
Peak_008960	378.86	10.2504	0.0555727	SSTGEASNIDEY			Phospho [S2 T3 Y12]		Phospho [S2 T3 Y12]	1511.41	0.011177	4	506	517	3	1.1	F	L	S	Y	H9A8L1	Cannabis sativa (Hemp) (Marijuana)	Acyl-activating enzyme 12	aae12	unknown	Unknown	757	Chymotrypsin
Peak_008984	379.178	34.7557	0.163796	XTVHGYFSSIFL			Phospho [S8]		Phospho [S8] : Phospho [S9]	1512.67	-0.002341	4	307	318	4	2.53	K	G	X	L	A0A3G5EAK9	Cannabis sativa (Hemp) (Marijuana)	Tetrahydrocannabinolic acid synthase	THCAS	oxidative cyclization of CBGA, producing THCA	Cannabinoid biosynthesis	545	Chymotrypsin	0.518307
Peak_009005	379.208	10.1454	0.0952604	FANRDKKTKDYK						1512.8	-0.002192	4	292	303	8	2.21	L	G	F	K	A0A219D1T7	Cannabis sativa (Hemp) (Marijuana)	7S vicilin-like protein	Cs7S	nutrient reservoir activity	Seed storage	493	Trypsin	0.000104723
Peak_009006	379.227	11.4263	0.154693	ILPECILIFGLIL	Carbamidomethyl [C5]				Carbamidomethyl [C5]	1512.9	-0.013005	4	32	44	3	15.25	F	L	I	L	A0A0C5B2K5	Cannabis sativa (Hemp) (Marijuana)	NADH-quinone oxidoreductase subunit N	ndhB	NDH-1 shuttles electrons from NADH to quinones	Energy metabolism	510	Chymotrypsin	0.000638345
Peak_009008	379.224	13.6358	0.100781	MAIIRLARKNNR		Acetyl [Protein N-term]		Oxidation [M1]	Acetyl [Protein N-term] Oxidation [M1]	1512.87	0.013041	4	1	12	3	1.74	-	E	M	R	A0A172J266	Boehmeria nivea (Chinese grass) (Urtica nivea)	Small auxin up regulated protein	SAUR11	response to auxin	Phytohormone response	84	Trypsin	9.18387e-08
Peak_009009	379.23	14.3615	0.0780795	MAIIRLARKNNR		Acetyl [Protein N-term]		Oxidation [M1]	Acetyl [Protein N-term] Oxidation [M1]	1512.87	0.010721	4	1	12	3	3.04	-	E	M	R	A0A172J266	Boehmeria nivea (Chinese grass) (Urtica nivea)	Small auxin up regulated protein	SAUR11	response to auxin	Phytohormone response	84	Trypsin	0.00198054
Peak_009013	379.234	17.6398	0.073719	TPSINLL						756.438	0.007393	2	550	556	1	8.26	L	H	T	L	A0A0C5AUJ6	Cannabis sativa (Hemp) (Marijuana)	NAD(P)H-quinone oxidoreductase subunit 5, chloroplastic	ndhF	NDH shuttles electrons from NAD(P)H:plastoquinone to quinones	Photosynthesis	755	Chymotrypsin	0.0003642
Peak_009016	379.237	19.8672	0.13835	ARQDMLVVEVPKL				Oxidation [M5]	Oxidation [M5]	1512.83	0.008355	4	86	98	3	5.64	D	G	A	L	B1Q2B6	Cannabis sativa (Hemp) (Marijuana)	3,5,7-trioxododecanoyl-CoA synthase	OLS	olivetol biosynthesis	Cannabinoid biosynthesis	385	Chymotrypsin	0.000122745
Peak_009030	379.233	12.4785	0.0577928	GIVGAVEL						756.438	-0.000572	2	267	274	1	16.65	L	L	G	L	A0A0M5M254	Cannabis sativa (Hemp) (Marijuana)	Maturase R	matR	assists in splicing introns	Transcription	651	Chymotrypsin	1.43045e-05
Peak_009056	379.389	9.35983	0.0703156	LSQSSFQDLLTQAEDE			Phospho [S2]		Phospho [S2] : Phospho [S4]	1889.79	-0.006347	5	56	71	7	0.31	L	Y	L	E	A0A172J1Z7	Boehmeria nivea (Chinese grass) (Urtica nivea)	Small auxin up regulated protein	SAUR20	response to auxin	Phytohormone response	147	GluC
Peak_009060	379.506	10.4235	0.0814354	GAGGRMPEAKSELNGSK		Acetyl [Protein N-term]	Phospho [S11 S16]		Acetyl [Protein N-term] Phospho [S11 S16]	1889.77	0.012482	5	2	18	2	1.81	M	N	G	K	A0A088MFF4	Cannabis sativa (Hemp) (Marijuana)	Delta 12 desaturase	FAD2A	oxidoreductase activity	Lipid metabolism	387	Trypsin	0.0216637
Peak_009065	379.513	10.5085	0.0962405	PANNKGTILE			Phospho [T7]		Phospho [T7]	1135.53	-0.008889	3	487	496	2	11.83	L	I	P	E	A0A1V0QSH5	Cannabis sativa (Hemp) (Marijuana)	1-deoxy-D-xylulose-5-phosphate synthase	DXS2	Converts D-glyceraldehyde 3P into 1-deoxy-D-xylulose 5P	Terpenoid biosynthesis	606	GluC	0.000165409
Peak_009087	379.727	10.8368	0.0604845	LLSGNVR						757.445	0.006582	2	15	21	0	7.77	R	N	L	R	A0A0M4RG21	Cannabis sativa (Hemp) (Marijuana)	Ribosomal protein S4	rps4	assembly of the ribosome	Protein metabolism	352	Trypsin	0.0127084
Peak_009090	379.718	13.8747	0.168637	VIAIAAAE						756.438	-0.005164	2	65	72	0	7.16	F	A	V	E	A0A0C5AUJ8	Cannabis sativa (Hemp) (Marijuana)	NADH-quinone oxidoreductase subunit K	ndhE	NDH-1 shuttles electrons from NADH to quinones	Energy metabolism	101	GluC	1.55157e-07
Peak_009091	379.723	15.8905	0.0832762	LNKPSSL						757.433	-0.00459	2	173	179	1	11.68	F	L	L	L	A0A0M5M254	Cannabis sativa (Hemp) (Marijuana)	Maturase R	matR	assists in splicing introns	Transcription	651	Chymotrypsin	4.78595e-07
Peak_009092	379.719	16.9867	0.0760122	LNGASIAL						757.433	0.002142	2	417	424	1	18.39	L	Y	L	L	H9A1V3	Cannabis sativa (Hemp) (Marijuana)	Acyl-activating enzyme 1	aae1	unknown	Unknown	720	Chymotrypsin
Peak_009109	379.891	11.8726	0.129062	KXIPETAMVKILE				Oxidation [M8]	Oxidation [M8]	1514.87	0.001995	4	390	402	4	6.47	K	K	K	E	A0A3G5EA32	Cannabis sativa (Hemp) (Marijuana)	Tetrahydrocannabinolic acid synthase	THCAS	oxidative cyclization of CBGA, producing THCA	Cannabinoid biosynthesis	535	GluC	2.80802e-05
Peak_009123	379.958	9.34829	0.0793896	FPQSRRTQQGRR						1515.81	-0.014276	4	196	207	3	6.19	D	Y	F	R	A0A219D3H6	Cannabis sativa (Hemp) (Marijuana)	Edestin 3	ede3A	nutrient reservoir activity	Seed storage	491	Trypsin	7.05088e-05
Peak_009147	380.187	10.4893	0.0556969	ILENVCYPE	Carbamidomethyl [C6]				Carbamidomethyl [C6]	1135.52	-0.003411	3	194	202	3	0.85	E	I	I	E	A0A0C5ARQ8	Cannabis sativa (Hemp) (Marijuana)	DNA-directed RNA polymerase subunit beta	rpoB	transcription of DNA into RNA	Transcription	1070	GluC	1.44172e-05
Peak_009149	380.225	14.1573	0.174102	LAATTGIL						758.454	-0.000208	2	296	303	1	13.07	F	Q	L	L	A0A0M4RVP1	Cannabis sativa (Hemp) (Marijuana)	NADH-ubiquinone oxidoreductase chain 5	nad5	Core subunit of the mitochondrial membrane respiratory chain	Energy metabolism	669	Chymotrypsin	2.98164e-05
Peak_009150	380.223	15.9745	0.063946	LNGASIAL						757.433	-0.00459	2	417	424	1	1.11	L	Y	L	L	H9A1V3	Cannabis sativa (Hemp) (Marijuana)	Acyl-activating enzyme 1	aae1	unknown	Unknown	720	Chymotrypsin	0.0744342
Peak_009151	380.223	17.0057	0.0867104	NFIFSTPPNLAPSL						1516.79	0.009256	4	89	102	3	7.15	Y	C	N	L	A0A1V0QSG9	Cannabis sativa (Hemp) (Marijuana)	Transferase GPPS small subunit	GPPS	transferase activity	Isoprenoid biosynthesis	326	Chymotrypsin	3.4193e-06
Peak_009152	380.215	18.03	0.0893682	KRFIVPVSL			Phospho [S8]		Phospho [S8]	1137.63	-0.010134	3	47	55	3	4.1	K	L	K	L	A0A172J1Y5	Boehmeria nivea (Chinese grass) (Urtica nivea)	Small auxin up regulated protein	SAUR09	response to auxin	Phytohormone response	100	Chymotrypsin	9.72985e-10
Peak_009153	380.222	18.66	0.0613627	AEAKIDL						758.417	0.004461	2	117	123	2	4.02	F	N	A	L	A0A126WZD3	Cannabis sativa (Hemp) (Marijuana)	Putative LOV domain-containing protein	LOV	unknown	Unknown	574	Chymotrypsin	1.12353e-09
Peak_009154	380.221	19.4301	0.119129	LVALTNE						758.417	0.00408	2	1845	1851	2	6.28	D	A	L	E	A0A0C5APZ4	Cannabis sativa (Hemp) (Marijuana)	Protein Ycf2	ycf2	ATPase of unknown function	Unknown	2302	GluC	1.94154e-10
Peak_009157	380.225	11.7146	0.153132	NFGIIAAXKIKLVD						1514.88	-0.005878	4	237	250	2	0.24	E	V	N	D	A0A3G5EA60	Cannabis sativa (Hemp) (Marijuana)	Tetrahydrocannabinolic acid synthase	THCAS	oxidative cyclization of CBGA, producing THCA	Cannabinoid biosynthesis	535	GluC	0.000182578
Peak_009179	380.235	25.636	0.0704312	LAATTGIL						758.454	0.002462	2	296	303	1	13.08	F	Q	L	L	A0A0M4RVP1	Cannabis sativa (Hemp) (Marijuana)	NADH-ubiquinone oxidoreductase chain 5	nad5	Core subunit of the mitochondrial membrane respiratory chain	Energy metabolism	669	Chymotrypsin
Peak_009203	380.543	18.8852	0.0657373	MNRILSNIY				Oxidation [M1]	Oxidation [M1]	1138.58	0.003655	3	1	9	1	19.28	-	I	M	Y	A0A0M3ULW3	Cannabis sativa (Hemp) (Marijuana)	Transport membrane protein	mttB	unknown	Unknown	279	Chymotrypsin
Peak_009212	380.721	11.7436	0.109426	RTISGVK						759.46	-0.003763	2	17	23	1	13.35	R	E	R	K	A0A172J284	Boehmeria nivea (Chinese grass) (Urtica nivea)	Small auxin up regulated protein	SAUR41	response to auxin	Phytohormone response	98	Trypsin	0.132971
Peak_009213	380.717	12.4993	0.062661	IENPNLIKWSLL			Phospho [S10]		Phospho [S10]	1518.78	0.008477	4	117	128	3	1.52	L	L	I	L	A0A455ZJL3	Cannabis sativa (Hemp) (Marijuana)	Prenyltransferase 5	PT5	transferase activity	Unknown	384	Chymotrypsin	2.31224e-05
Peak_009214	380.711	13.7822	0.151821	ESIDALL						759.401	0.003055	2	539	545	1	0.24	K	I	E	L	A0A1V0QSF3	Cannabis sativa (Hemp) (Marijuana)	Terpene synthase	TPS	formation of cyclic terpenes through the cyclization of linear terpenes	Terpenoid biosynthesis	551	Chymotrypsin	2.34219e-07
Peak_009215	380.719	15.0269	0.0555541	ILPSSML						759.42	0.00742	2	157	163	0	8.96	F	V	I	L	A0A0C5AS14	Cannabis sativa (Hemp) (Marijuana)	Protein TIC 214	ycf1	protein precursor import into chloroplasts	Protein metabolism	356	Chymotrypsin	0.00844975
Peak_009216	380.719	15.6889	0.0652979	IENPNLIKWSLL			Phospho [S10]		Phospho [S10]	1518.78	-0.013983	4	117	128	4	9.88	L	L	I	L	A0A455ZJL3	Cannabis sativa (Hemp) (Marijuana)	Prenyltransferase 5	PT5	transferase activity	Unknown	384	Chymotrypsin	6.89154e-09
Peak_009217	380.714	16.5601	0.140433	NESIGLK						759.413	0.000133	2	640	646	0	8.63	R	E	N	K	A0A0H3W815	Cannabis sativa (Hemp) (Marijuana)	Protein TIC 214	ycf1	protein precursor import into chloroplasts	Protein metabolism	1878	Trypsin	0.000334669
Peak_009218	380.72	17.7138	0.0541799	RLTDGAK						759.424	0.004491	2	54	60	1	4.2	R	A	R	K	A0A172J228	Boehmeria nivea (Chinese grass) (Urtica nivea)	Small auxin up regulated protein	SAUR50	response to auxin	Phytohormone response	178	Trypsin
Peak_009220	380.73	19.6948	0.1084	RSAGQKVAFSIKLD						1518.85	0.012765	4	283	296	2	5.45	D	Y	R	D	A0A0H3UZT7	Cannabis sativa (Hemp) (Marijuana)	Tetrahydrocannabinolic acid synthase	THCAS	oxidative cyclization of CBGA, producing THCA	Cannabinoid biosynthesis	325	GluC
Peak_009230	380.723	26.3656	0.0980989	IDLISSL						759.438	-0.007111	2	92	98	1	25.36	F	N	I	L	A0A172J1Y1	Boehmeria nivea (Chinese grass) (Urtica nivea)	Small auxin up regulated protein	SAUR05	response to auxin	Phytohormone response	101	Chymotrypsin
Peak_009279	381.207	8.92464	0.0589147	TVVFEDLPKTSTGK						1520.81	0.005028	4	567	580	1	0.78	K	I	T	K	H9A1V9	Cannabis sativa (Hemp) (Marijuana)	Acyl-activating enzyme 7	aae7	unknown	Unknown	597	Trypsin	0.417816
Peak_009293	381.224	15.6961	0.0600392	IMTILGSIDIIMGE				Oxidation [M12]	Oxidation [M12]	1520.78	-0.008506	4	377	390	2	2.04	D	V	I	E	A0A0C5AS19	Cannabis sativa (Hemp) (Marijuana)	NADH-quinone oxidoreductase subunit D	ndhH	NDH-1 shuttles electrons from NADH to quinones	Energy metabolism	393	GluC	2.53066e-07
Peak_009294	381.222	16.277	0.0794042	NESIGLK						759.413	0.000133	2	640	646	0	0.07	R	E	N	K	A0A0H3W815	Cannabis sativa (Hemp) (Marijuana)	Protein TIC 214	ycf1	protein precursor import into chloroplasts	Protein metabolism	1878	Trypsin	1.80172e-08
Peak_009301	381.221	11.9555	0.0743014	GKNISSR						760.419	0.006182	2	507	513	1	1.46	E	S	G	R	A0A0C5ARX9	Cannabis sativa (Hemp) (Marijuana)	DNA-directed RNA polymerase subunit beta	rpoB	transcription of DNA into RNA	Transcription	1393	Trypsin	0.0135249
Peak_009304	381.228	14.3325	0.0616971	GGIGVVLF						760.448	-0.005579	2	22	29	1	0	L	T	G	F	A0A0U2H5E6	Humulus lupulus (European hop)	NAD(P)H-quinone oxidoreductase subunit 6, chloroplastic	ndhG	ubiquinone activity in chloroplast	Photosynthesis	176	Chymotrypsin	8.94046e-06
Peak_009340	381.547	21.0662	0.04882	EAGLIFDLHK						1141.61	0.009223	3	254	263	0	18.9	R	D	E	K	B1Q2B6	Cannabis sativa (Hemp) (Marijuana)	3,5,7-trioxododecanoyl-CoA synthase	OLS	olivetol biosynthesis	Cannabinoid biosynthesis	385	Trypsin
Peak_009368	381.731	24.0836	0.04098	IKGMLSL						760.452	-0.000461	2	198	204	1	3.82	D	Y	I	L	A0A1V0QSG1	Cannabis sativa (Hemp) (Marijuana)	Terpene synthase	TPS	formation of cyclic terpenes through the cyclization of linear terpenes	Terpenoid biosynthesis	640	Chymotrypsin
Peak_009376	381.872	11.1395	0.0910984	TWAPGGGDVRK						1142.58	0.009165	3	188	198	2	6.04	D	I	T	K	A0A0C5AUH1	Cannabis sativa (Hemp) (Marijuana)	Photosystem II CP43 reaction center protein	psbC	Component of PSII	Photosynthesis	473	Trypsin	4.73761e-05
Peak_009381	381.883	16.4742	0.0783605	NHPFFQKLL						1142.62	-0.004828	3	66	74	4	2.41	L	S	N	L	A0A172J234	Boehmeria nivea (Chinese grass) (Urtica nivea)	Small auxin up regulated protein	SAUR43	response to auxin	Phytohormone response	158	Chymotrypsin	0.00892311
Peak_009389	381.964	10.216	0.042518	LAIFVASIVQVRE			Phospho [S7]		Phospho [S7]	1523.81	0.001308	4	249	261	0	1.13	E	E	L	E	A0A0M3ULW3	Cannabis sativa (Hemp) (Marijuana)	Transport membrane protein	mttB	unknown	Unknown	279	GluC
Peak_009419	382.213	11.8288	0.092499	ISSVFRSKVEVQF						1524.83	-0.010416	4	70	82	2	9.13	L	H	I	F	A0A0M3ULW1	Cannabis sativa (Hemp) (Marijuana)	ATP synthase subunit 9, mitochondrial	atp9	Produces ATP from ADP	Energy metabolism	129	Chymotrypsin	0.000201254
Peak_009447	382.218	36.9525	0.0710572	NLLGVKGSNKD						1143.62	0.003177	3	510	520	4	6.57	L	S	N	D	A0A1V0QSG7	Cannabis sativa (Hemp) (Marijuana)	3-hydroxy-3-methylglutaryl coenzyme A reductase	hmgR	synthesizes (R)-mevalonate from acetyl-CoA	Isoprenoid biosynthesis	572	GluC	0.000827403
Peak_009487	382.553	14.7311	0.129835	ASGSIEILLSR						1144.65	-0.006998	3	824	834	3	2.62	W	H	A	R	L7X5W8	Boehmeria nivea (Chinese grass) (Urtica nivea)	Cellulose synthase	CesA1	cellulose biosynthesis	Cell wall organisation	1082	Trypsin	2.80163e-07
Peak_009497	382.722	11.8281	0.0879509	IKLVXVPSKSTIF			Phospho [S8]		Phospho [S8]	1524.83	-0.012049	4	246	258	3	2.18	K	S	I	F	A0A3G5EA38	Cannabis sativa (Hemp) (Marijuana)	Tetrahydrocannabinolic acid synthase	THCAS	oxidative cyclization of CBGA, producing THCA	Cannabinoid biosynthesis	535	Chymotrypsin	0.000227253
Peak_009501	382.72	15.4409	0.118682	ETATLVAIFISGLL			Phospho [S11]		Phospho [S11]	1526.8	-0.012638	4	2	15	3	6.28	M	V	E	L	A0A0U2DTJ2	Cannabis sativa subsp. sativa	Protein PsbN	psbN	component of PSII	Photosynthesis	43	Chymotrypsin	7.71384e-05
Peak_009502	382.719	16.7204	0.0939015	LFLASVILAQIFL			Phospho [S5]		Phospho [S5]	1526.85	0.008478	4	291	303	5	0.3	L	V	L	L	A0A0C5B2I8	Cannabis sativa (Hemp) (Marijuana)	Cytochrome f	petA	electron transfer	Photosynthesis	320	Chymotrypsin	2.7247e-06
Peak_009505	382.714	19.1086	0.107889	LIVTQASYYDKVK						1526.83	-0.006475	4	134	146	5	10.86	K	D	L	K	V5KXG5	Cannabis sativa (Hemp) (Marijuana)	4-coumarate:CoA ligase	4CL	forms 4-coumaroyl-CoA from 4-coumarate	Phenylpropanoid biosynthesis	550	Trypsin	4.93421e-09
Peak_009520	382.882	13.5917	0.0904187	MQRVLAGSLR				Oxidation [M1]	Oxidation [M1]	1145.63	-0.008662	3	1	10	3	0.16	-	W	M	R	H9A1V9	Cannabis sativa (Hemp) (Marijuana)	Acyl-activating enzyme 7	aae7	unknown	Unknown	597	Trypsin	6.29087e-09
Peak_009541	382.993	11.7307	0.0734344	ISSVFRSKVEVQF						1524.83	-0.010416	4	70	82	1	2.07	L	H	I	F	A0A0M3ULW1	Cannabis sativa (Hemp) (Marijuana)	ATP synthase subunit 9, mitochondrial	atp9	Produces ATP from ADP	Energy metabolism	129	Chymotrypsin
Peak_009554	383.175	10.3382	0.0719514	QTETKASVGF			Phospho [S7]		Phospho [S7]	1146.5	0.005331	3	1	10	2	3.34	-	K	Q	F	I0B4C2	Cannabis sativa (Hemp) (Marijuana)	Ribulose bisphosphate carboxylase large chain	rbcL	carboxylation of D-ribulose 1,5-bisphosphate	Photosynthesis	216	Chymotrypsin	0.00577468
Peak_009556	383.185	23.6721	0.0792633	EEISRKVFSAHF			Phospho [S4]		Phospho [S4]	1528.71	-0.006156	4	64	75	3	13.71	L	G	E	F	A0A0C5ARZ4	Cannabis sativa (Hemp) (Marijuana)	Photosystem I P700 chlorophyll a apoprotein A1	psaA	component of PSI	Photosynthesis	750	Chymotrypsin
Peak_009557	383.176	24.6003	0.0742124	VGMENSL				Oxidation [M3]	Oxidation [M3]	764.337	-0.006494	2	114	120	0	9.99	L	V	V	L	A7IZZ2	Cannabis sativa (Hemp) (Marijuana)	(+)-alpha-pinene synthase, chloroplastic	APS	monoterpene (C10) olefins biosynthesis, produces (+)-alpha-pinene.	Terpenoid biosynthesis	615	Chymotrypsin
Peak_009568	383.211	13.7353	0.145579	MQRVLAGSLR				Oxidation [M1]	Oxidation [M1]	1145.63	-0.008662	3	1	10	1	11.75	-	W	M	R	H9A1V9	Cannabis sativa (Hemp) (Marijuana)	Acyl-activating enzyme 7	aae7	unknown	Unknown	597	Trypsin	6.98853e-07
Peak_009575	383.219	21.3986	0.117532	YATRAAL						764.418	0.000444	2	245	251	2	4.91	Y	G	Y	L	A0A455ZJL3	Cannabis sativa (Hemp) (Marijuana)	Prenyltransferase 5	PT5	transferase activity	Unknown	384	Chymotrypsin	0.00515871
Peak_009648	383.703	12.1587	0.0923247	TASGGAFR						765.377	-0.003199	2	247	254	1	3.51	L	D	T	R	A0A1V0QSG8	Cannabis sativa (Hemp) (Marijuana)	1-deoxy-D-xylulose-5-phosphate reductoisomerase	DXR	Converts 2-C-methyl-D-erythritol 4P into 1-deoxy-D-xylulose 5P	Isoprenoid biosynthesis	472	Trypsin	1.85853e-05
Peak_009649	383.704	13.1142	0.0617944	ERVDSYQRKTGL			Phospho [T10]		Phospho [T10]	1530.72	0.000161	4	301	312	4	0.78	K	T	E	L	A0A0C5APY2	Cannabis sativa (Hemp) (Marijuana)	Acetyl-coenzyme A carboxylase carboxyl transferase subunit beta	accD	malonyl-CoA biosynthesis	Lipid metabolism	497	Chymotrypsin	4.58926e-05
Peak_009651	383.698	14.7588	0.0582105	ITARGETIGLHHF			Phospho [T2]		Phospho [T2]	1530.73	-0.012793	4	563	575	2	12.46	K	K	I	F	A0A126WVX7	Cannabis sativa (Hemp) (Marijuana)	Putative LOV domain-containing protein	LOV	unknown	Unknown	664	Chymotrypsin	6.61306e-05
Peak_009653	383.698	16.0804	0.0904134	KEAIRMVLESIY			Phospho [Y12]		Phospho [Y12]	1530.75	-0.007451	4	2	13	3	8.05	M	D	K	Y	A0A0M5M254	Cannabis sativa (Hemp) (Marijuana)	Maturase R	matR	assists in splicing introns	Transcription	651	Chymotrypsin	2.12572e-06
Peak_009662	383.722	21.4076	0.0762337	DVPKGHL						764.418	0.000413	2	53	59	1	2.25	K	V	D	L	A0A172J253	Boehmeria nivea (Chinese grass) (Urtica nivea)	Small auxin up regulated protein	SAUR69	response to auxin	Phytohormone response	128	Chymotrypsin	0.00545518
Peak_009671	383.879	12.6835	0.06703	EGYFAVVAAKGYEK						1530.77	-0.002884	4	69	82	3	2.27	K	K	E	K	A0A172J233	Boehmeria nivea (Chinese grass) (Urtica nivea)	Small auxin up regulated protein	SAUR47	response to auxin	Phytohormone response	140	Trypsin	7.30983e-08
Peak_009672	383.88	13.3805	0.0765276	LSYRAIEAAR						1148.63	-0.006993	3	43	52	4	8.73	R	R	L	R	A0A0M4S8G8	Cannabis sativa (Hemp) (Marijuana)	Ribosomal protein L16	rpl16	assembly of the ribosome	Protein metabolism	144	Trypsin	1.05759e-05
Peak_009697	384.213	11.2311	0.110758	KQPTKVIKE			Phospho [T4]		Phospho [T4]	1149.62	5.8e-05	3	821	829	3	8.62	D	E	K	E	A0A126WVX8	Cannabis sativa (Hemp) (Marijuana)	Putative LOV domain-containing protein	LOV	unknown	Unknown	1063	GluC	5.04017e-05
Peak_009706	384.21	18.4284	0.122681	LYEQMPEPK				Oxidation [M5]	Oxidation [M5]	1149.54	0.010506	3	93	101	0	2.5	R	Y	L	K	A0A0C5APY1	Cannabis sativa (Hemp) (Marijuana)	NADH-quinone oxidoreductase subunit B	ndhK	electron transfer chain	Energy metabolism	226	Trypsin	0.000209767
Peak_009739	384.251	29.0134	0.0521688	LNVPVIL						766.495	0.003484	2	33	39	1	6.72	Y	S : Y	L	L	A0A0C5ARQ1	Cannabis sativa (Hemp) (Marijuana)	30S ribosomal protein S16, chloroplastic	rps16	assembly of the ribosome	Protein metabolism	89	Chymotrypsin
Peak_009741	384.253	20.2895	0.0211396	LGLFVAF						765.442	-0.00234	2	13	19	3	5.19	F	T	L	F	A0A0M3UM18	Cannabis sativa (Hemp) (Marijuana)	Cytochrome c biogenesis FN	ccmFn	Mitochondrial electron carrier protein	Energy metabolism	575	Chymotrypsin
Peak_009757	384.45	9.84456	0.0515577	SNKYLVAELRNF			Phospho [S1]		Phospho [S1]	1532.74	-0.001548	4	220	231	5	3.05	R	M	S	F	A0A0C5AS14	Cannabis sativa (Hemp) (Marijuana)	Protein TIC 214	ycf1	protein precursor import into chloroplasts	Protein metabolism	356	Chymotrypsin	0.356302
Peak_009760	384.464	12.5887	0.0455753	APTGEFILEAEELL						1530.78	-0.012772	4	134	147	7	3.02	E	K	A	L	A0A0C5AS06	Cannabis sativa (Hemp) (Marijuana)	ATP-dependent Clp protease proteolytic subunit	clpP	protease activity	Protein metabolism	195	Chymotrypsin
Peak_009766	384.543	10.789	0.0547961	SWPLMFKIL				Oxidation [M5]	Oxidation [M5]	1149.63	-0.009723	3	140	148	2	4.21	F	S	S	L	A0A455ZLY7	Cannabis sativa (Hemp) (Marijuana)	Prenyltransferase 3	PT3	transferase activity	Unknown	400	Chymotrypsin	7.57081e-05
Peak_009781	384.693	9.32398	0.103188	LYLVVVLLPSIF			Phospho [Y2 S10]		Phospho [Y2 S10]	1534.79	0.014323	4	16	27	4	3.65	Y	F	L	F	H9A8L1	Cannabis sativa (Hemp) (Marijuana)	Acyl-activating enzyme 12	aae12	unknown	Unknown	757	Chymotrypsin
Peak_009782	384.705	9.85487	0.0417642	DLKEGIVCIFRW	Carbamidomethyl [C8]				Carbamidomethyl [C8]	1534.8	0.010828	4	96	107	2	3.83	F	G	D	W	A0A0C5AUI0	Cannabis sativa (Hemp) (Marijuana)	Photosystem I assembly protein Ycf4	ycf4	assembly of the PSI complex	Photosynthesis	184	Chymotrypsin	0.00115382
Peak_009783	384.712	12.615	0.0731233	GPLFIVLALTGLEL			Phospho [T10]		Phospho [T10]	1534.84	-0.011755	4	201	214	6	4.36	L	G	G	L	A0A0M4RG07	Cannabis sativa (Hemp) (Marijuana)	ATP synthase subunit a	atpI	Produces ATP from ADP	Energy metabolism	239	Chymotrypsin	5.14036e-05
Peak_009803	384.742	14.5564	0.0313195	ILLFVSIFATGILE						1534.9	0.008434	4	897	910	5	4.3	F	L	I	E	L7X5W8	Boehmeria nivea (Chinese grass) (Urtica nivea)	Cellulose synthase	CesA1	cellulose biosynthesis	Cell wall organisation	1082	GluC
Peak_009819	384.953	9.40281	0.0769405	LPSYIANLLDKPL			Phospho [S3]		Phospho [S3]	1535.8	0.010737	4	122	134	3	11.6	R	K	L	L	A0A0C5AUF5	Cannabis sativa (Hemp) (Marijuana)	DNA-directed RNA polymerase subunit beta	rpoC1	transcription of DNA into RNA	Transcription	683	Chymotrypsin
Peak_009850	385.21	10.6902	0.0778767	KLKSSLSFLAGAR			Phospho [S4 S5]		Phospho [S4 S5]	1536.75	-0.009709	4	25	37	2	0.24	R	S	K	R	A0A172J233	Boehmeria nivea (Chinese grass) (Urtica nivea)	Small auxin up regulated protein	SAUR47	response to auxin	Phytohormone response	140	Trypsin	0.00233683
Peak_009853	385.219	13.3765	0.0813619	RLRNKMRSIKR			Phospho [S8]		Phospho [S8]	1536.85	-0.001667	4	35	45	5	0.87	R	K	R	R	A0A0M4RG21	Cannabis sativa (Hemp) (Marijuana)	Ribosomal protein S4	rps4	assembly of the ribosome	Protein metabolism	352	Trypsin	0.000102231
Peak_009859	385.232	17.9814	0.109152	VVHTVSK						768.449	-0.000534	2	25	31	0	1.64	D	T	V	K	A0A1V0QSH5	Cannabis sativa (Hemp) (Marijuana)	1-deoxy-D-xylulose-5-phosphate synthase	DXS2	Converts D-glyceraldehyde 3P into 1-deoxy-D-xylulose 5P	Terpenoid biosynthesis	606	Trypsin	2.37124e-08
Peak_009865	385.219	43.8118	0.0432893	NPRGGRL						768.435	0.000677	2	332	338	0	2.62	F	N	N	L	A0A090CXP8	Cannabis sativa (Hemp) (Marijuana)	Edestin 2	ede2C	nutrient reservoir activity	Seed storage	491	Chymotrypsin	0.411182
Peak_009924	385.549	11.515	0.093593	MISALKKLL		Acetyl [Protein N-term]	Phospho [S3]	Oxidation [M1]	Acetyl [Protein N-term] Oxidation [M1] Phospho [S3]	1153.62	0.009636	3	1	9	4	6.11	-	I	M	L	A0A172J200	Boehmeria nivea (Chinese grass) (Urtica nivea)	Small auxin up regulated protein	SAUR16	response to auxin	Phytohormone response	140	Chymotrypsin	0.000275451
Peak_009930	385.556	18.5831	0.21859	RIPCHVILF	Carbamidomethyl [C4]				Carbamidomethyl [C4]	1153.64	0.001318	3	102	110	1	4.78	L	E	R	F	A0A172J1Y4	Boehmeria nivea (Chinese grass) (Urtica nivea)	Small auxin up regulated protein	SAUR10	response to auxin	Phytohormone response	138	Chymotrypsin
Peak_009943	385.697	12.1726	0.0890926	RMLIGVENSLAQL			Phospho [S9]	Oxidation [M2]	Oxidation [M2] Phospho [S9]	1538.75	0.004525	4	117	129	4	9.02	K	E	R	L	A7IZZ1	Cannabis sativa (Hemp) (Marijuana)	(-)-limonene synthase, chloroplastic	TPS1	monoterpene (C1) olefins biosynthesis	Terpenoid biosynthesis	622	Chymotrypsin	2.56624e-05
Peak_009944	385.719	14.1541	0.140374	EGKRMSPLLHLTR						1536.86	-0.002735	4	197	209	2	2.26	R	D	E	R	A0A0M3UM18	Cannabis sativa (Hemp) (Marijuana)	Cytochrome c biogenesis FN	ccmFn	Mitochondrial electron carrier protein	Energy metabolism	575	Trypsin	2.40313e-08
Peak_009948	385.716	15.9808	0.0654408	RIDYRNMSLISR				Oxidation [M7]	Oxidation [M7]	1538.8	0.006298	4	27	38	3	5.87	D	F	R	R	A0A0C5ART1	Cannabis sativa (Hemp) (Marijuana)	30S ribosomal protein S18	rps18	assembly of the ribosome	Protein metabolism	101	Trypsin
Peak_009949	385.719	16.6417	0.0952995	AVKHLIVLKFKDE						1538.92	0.014385	4	2	14	1	29.37	M	I	A	E	I6WU39	Cannabis sativa (Hemp) (Marijuana)	Olivetolic acid cyclase	OAC	functions in concert with OLS/TKS to form OLA	Cannabinoid biosynthesis	101	GluC	9.63117e-06
Peak_009961	385.727	14.0162	0.059129	AVQVEPK						769.433	0.001761	2	16	22	1	2.23	E	T	A	K	I6WIE9	Cannabis sativa (Hemp) (Marijuana)	Chalcone isomerase-like protein	CILP	lyase activity	Unknown	214	Trypsin	3.04998e-08
Peak_009971	385.881	11.5403	0.112014	TSSTSGMRETVE			Phospho [T1 S2 T10]	Oxidation [M7]	Oxidation [M7] Phospho [T1 S2 T10]	1539.46	-0.013144	4	250	261	2	5.52	E	T	T	E	A0A1V0QSG4	Cannabis sativa (Hemp) (Marijuana)	Diphosphomevalonate decarboxylase	MPDC	ATP binding	Isoprenoid biosynthesis	455	GluC	0.000498799
Peak_009974	385.878	14.415	0.0689346	IVIPYIMNL			Phospho [Y5]		Phospho [Y5]	1154.58	0.005195	3	285	293	1	5.74	F	I	I	L	A0A0U2H1A6	Humulus lupulus (European hop)	NAD(P)H-quinone oxidoreductase subunit 5, chloroplastic	ndhF	NDH shuttles electrons from NAD(P)H:plastoquinone to quinones	Photosynthesis	762	Chymotrypsin	2.58398e-08
Peak_010000	386.224	12.791	0.134913	VGAVAAQR						770.44	0.00053	2	152	159	0	6.24	E	A	V	R	A0A126WVX8	Cannabis sativa (Hemp) (Marijuana)	Putative LOV domain-containing protein	LOV	unknown	Unknown	1063	Trypsin	0.000516234
Peak_010001	386.224	13.9998	0.106297	EDQIKAILNL						1155.65	-0.000609	3	89	98	2	15.99	F	T	E	L	A0A1V0QSG0	Cannabis sativa (Hemp) (Marijuana)	Terpene synthase	TPS	formation of cyclic terpenes through the cyclization of linear terpenes	Terpenoid biosynthesis	573	Chymotrypsin	1.51764e-05
Peak_010004	386.206	9.74962	0.2941	IGTNHGSLSDR						1155.56	0.005621	3	241	251	0	17.99	R	I	I	R	A0A1V0QSG3	Cannabis sativa (Hemp) (Marijuana)	4-hydroxy-3-methylbut-2-en-1-yl diphosphate synthase	HDS	Converts (E)-4-hydroxy-3-methylbut-2-en-1-yl-2P into 2-C-methyl-D-erythritol 2,4-cyclo-2P	Terpenoid biosynthesis	748	Trypsin	0.00127586
Peak_010005	386.211	10.8639	0.12063	ELYKLEYAK						1155.62	-0.00039	3	360	368	3	7.38	E	E	E	K	A0A1V0QSF3	Cannabis sativa (Hemp) (Marijuana)	Terpene synthase	TPS	formation of cyclic terpenes through the cyclization of linear terpenes	Terpenoid biosynthesis	551	Trypsin	0.00244046
Peak_010007	386.229	18.459	0.271448	LLTIPSK						770.49	-2.5e-05	2	62	68	2	10.66	D	G	L	K	A0A0C5ARX9	Cannabis sativa (Hemp) (Marijuana)	DNA-directed RNA polymerase subunit beta	rpoB	transcription of DNA into RNA	Transcription	1393	Trypsin	3.4289e-08
Peak_010011	386.229	11.8141	0.0748691	EDQIKAILNL						1155.65	-0.000468	3	89	98	2	0.53	F	T	E	L	A0A1V0QSG0	Cannabis sativa (Hemp) (Marijuana)	Terpene synthase	TPS	formation of cyclic terpenes through the cyclization of linear terpenes	Terpenoid biosynthesis	573	Chymotrypsin	2.01784e-06
Peak_010014	386.232	20.879	0.069036	SSISAVLTEQEAVK			Phospho [S1]		Phospho [S1] : Phospho [S2]	1540.74	-0.009221	4	78	91	1	6.82	F	E	S	K	A0A1V0QSH4	Cannabis sativa (Hemp) (Marijuana)	Transferase GPPS large subunit	GPPS	transferase activity	Isoprenoid biosynthesis	393	Trypsin	0.0193847
Peak_010069	386.55	13.1225	0.083764	NAAQRKLLDE						1156.62	0.011468	3	178	187	3	2.99	R	L	N	E	A0A1V0QSG5	Cannabis sativa (Hemp) (Marijuana)	Isopentenyl-diphosphate delta-isomerase	IDI	Converts isopentenyl diphosphate into dimethylallyl diphosphate	Isoprenoid biosynthesis	304	GluC	3.03614e-05
Peak_010083	386.729	11.8294	0.114981	GVRASKL		Acetyl [Protein N-term]			Acetyl [Protein N-term]	771.46	0.00614	2	2	8	2	0.12	M	G	G	L	A0A172J254	Boehmeria nivea (Chinese grass) (Urtica nivea)	Small auxin up regulated protein	SAUR67	response to auxin	Phytohormone response	107	Chymotrypsin	0.0212004
Peak_010085	386.723	13.4806	0.0689911	VVKLEWLKRPEF						1542.89	-0.015188	4	84	95	5	4.69	F	I	V	F	A0A172J215	Boehmeria nivea (Chinese grass) (Urtica nivea)	Small auxin up regulated protein	SAUR35	response to auxin	Phytohormone response	132	Chymotrypsin	3.12175e-06
Peak_010094	386.716	19.9343	0.0991585	AIRXGGGE						771.424	-0.006127	2	229	236	1	9.68	W	N	A	E	A0A3G5EBL9	Cannabis sativa (Hemp) (Marijuana)	Tetrahydrocannabinolic acid synthase	THCAS	oxidative cyclization of CBGA, producing THCA	Cannabinoid biosynthesis	535	GluC
Peak_010103	386.876	11.5691	0.0521767	LPIPLGTADFL						1155.65	-0.004527	3	522	532	4	8.35	L	V	L	L	A0A0C5ARZ4	Cannabis sativa (Hemp) (Marijuana)	Photosystem I P700 chlorophyll a apoprotein A1	psaA	component of PSI	Photosynthesis	750	Chymotrypsin	0.000568134
Peak_010130	387.234	14.7652	0.129164	LTLAKLD						772.469	1.9e-05	2	296	302	4	5.31	L	F	L	D	A0A1V0QSG1	Cannabis sativa (Hemp) (Marijuana)	Terpene synthase	TPS	formation of cyclic terpenes through the cyclization of linear terpenes	Terpenoid biosynthesis	640	GluC	0.000107115
Peak_010141	387.249	18.5776	0.129387	ITASLIR						772.481	-0.000195	2	120	126	1	5.84	Y	E	I	R	A0A0M3UM20	Cannabis sativa (Hemp) (Marijuana)	NADH-ubiquinone oxidoreductase chain 4	nad4	Core subunit of the mitochondrial membrane respiratory chain	Energy metabolism	354	Trypsin	3.94289e-08
Peak_010144	387.21	10.9791	0.0650704	SDSEGEMHW			Phospho [S3]		Phospho [S3]	1156.35	-0.008404	3	442	450	3	0.32	Y	S	S	W	A0A0C5ARX9	Cannabis sativa (Hemp) (Marijuana)	DNA-directed RNA polymerase subunit beta	rpoB	transcription of DNA into RNA	Transcription	1393	Chymotrypsin	0.121331
Peak_010146	387.229	12.682	0.096639	LPLFIVIPYIMNL						1544.9	-0.01131	4	281	293	3	1.05	L	I	L	L	A0A0U2H1A6	Humulus lupulus (European hop)	NAD(P)H-quinone oxidoreductase subunit 5, chloroplastic	ndhF	NDH shuttles electrons from NAD(P)H:plastoquinone to quinones	Photosynthesis	762	Chymotrypsin	3.55425e-06
Peak_010147	387.223	13.5817	0.154541	VKTKXDPNNF						1158.6	0.006616	3	521	530	1	2.8	K	F	V	F	A0A3G5EA38	Cannabis sativa (Hemp) (Marijuana)	Tetrahydrocannabinolic acid synthase	THCAS	oxidative cyclization of CBGA, producing THCA	Cannabinoid biosynthesis	535	Chymotrypsin	3.16883e-06
Peak_010148	387.206	15.8934	0.0771524	AHGGVSVF						772.387	0.002142	2	138	145	0	21.01	K	G	A	F	A0A0C5ARS5	Cannabis sativa (Hemp) (Marijuana)	ATP synthase subunit beta	atpB	Produces ATP from ADP	Energy metabolism	498	Chymotrypsin	1.743e-06
Peak_010151	387.219	26.3147	0.109333	PRTASNK						772.419	0.006668	2	697	703	1	7.25	F	L	P	K	H9A1V6	Cannabis sativa (Hemp) (Marijuana)	Acyl-activating enzyme 4	aae4	unknown	Unknown	723	Trypsin
Peak_010152	387.22	27.0784	0.0560775	PRTASNK						772.419	0.007288	2	697	703	1	3.41	F	L	P	K	H9A1V6	Cannabis sativa (Hemp) (Marijuana)	Acyl-activating enzyme 4	aae4	unknown	Unknown	723	Trypsin
Peak_010153	387.227	28.8139	0.325572	MLLAVNL						772.452	-0.005517	2	38	44	2	15.96	L	N	M	L	A0A0M4QYI4	Cannabis sativa (Hemp) (Marijuana)	NADH dehydrogenase subunit 4L	nad4L	ATP synthesis	Energy metabolism	100	Chymotrypsin	0.000140029
Peak_010161	387.225	19.9804	0.0707658	RKDGSPL						771.424	-0.006127	2	126	132	1	0.44	F	M	R	L	A0A126X0F5	Cannabis sativa (Hemp) (Marijuana)	Putative LOV domain-containing protein	LOV	unknown	Unknown	618	Chymotrypsin	0.000365106
Peak_010162	387.234	20.3152	0.0793294	DNARLAL						771.424	-0.006112	2	469	475	2	11.02	D	K	D	L	A0A1V0QSG3	Cannabis sativa (Hemp) (Marijuana)	4-hydroxy-3-methylbut-2-en-1-yl diphosphate synthase	HDS	Converts (E)-4-hydroxy-3-methylbut-2-en-1-yl-2P into 2-C-methyl-D-erythritol 2,4-cyclo-2P	Terpenoid biosynthesis	748	Chymotrypsin
Peak_010164	387.237	22.0778	0.131268	VDLASRL						772.444	0.002462	2	86	92	1	5.59	F	S	V	L	A0A172J1X4	Boehmeria nivea (Chinese grass) (Urtica nivea)	Small auxin up regulated protein	SAUR04	response to auxin	Phytohormone response	95	Chymotrypsin
Peak_010189	387.396	9.85186	0.0362568	ENSVRKEMSQY			Phospho [S9 Y11]	Oxidation [M8]	Oxidation [M8] Phospho [S9 Y11]	1545.56	-0.01142	4	397	407	2	0.65	F	F	E	Y	A0A0H3W815	Cannabis sativa (Hemp) (Marijuana)	Protein TIC 214	ycf1	protein precursor import into chloroplasts	Protein metabolism	1878	Chymotrypsin
Peak_010190	387.416	10.2649	0.0547885	KSRTATKNDSDDE			Phospho [T6]		Phospho [T6]	1545.63	0.006249	4	83	95	6	9.29	D	N	K	E	A0A172J1Z9	Boehmeria nivea (Chinese grass) (Urtica nivea)	Small auxin up regulated protein	SAUR18	response to auxin	Phytohormone response	145	GluC	0.0128441
Peak_010200	387.541	15.779	0.0807325	DLATTLERIE						1159.61	-0.007683	3	377	386	5	14.61	F	K	D	E	A0A126WVX7	Cannabis sativa (Hemp) (Marijuana)	Putative LOV domain-containing protein	LOV	unknown	Unknown	664	GluC	1.46324e-05
Peak_010204	387.553	11.7856	0.0670015	VVITCNAVKR	Carbamidomethyl [C5]				Carbamidomethyl [C5]	1158.65	0.003216	3	305	314	1	0.47	K	G	V	R	H9A8L4	Cannabis sativa (Hemp) (Marijuana)	Acyl-activating enzyme 15	aae15	unknown	Unknown	776	Trypsin	0.000845736
Peak_010209	387.614	27.3763	0.050161	YPTPSNLSYW			Phospho [T3 S5 S8 Y9]		Phospho [T3 S5 S8 Y9]	1546.43	-0.013403	4	26	35	3	1.8	D	W	Y	W	A0A0M5M7P7	Cannabis sativa (Hemp) (Marijuana)	Cytochrome b	cob	mitochondiral electron chain	Energy metabolism	396	Chymotrypsin
Peak_010214	387.686	30.843	0.0330811	NPISTNE						773.356	0.00161	2	1201	1207	0	3.06	K	T	N	E	A0A0H3W815	Cannabis sativa (Hemp) (Marijuana)	Protein TIC 214	ycf1	protein precursor import into chloroplasts	Protein metabolism	1878	GluC
Peak_010216	387.689	31.8368	0.0561181	GKLSQTCYLVALD	Carbamidomethyl [C7]		Phospho [S4]		Carbamidomethyl [C7] Phospho [S4] : Carbamidomethyl [C7] Phospho [T6]	1546.71	0.001504	4	208	220	4	5.68	D	S	G	D	A0A1V0QSH3	Cannabis sativa (Hemp) (Marijuana)	3-hydroxy-3-methylglutaryl coenzyme A synthase	hmgS	forms HMG-CoA	Isoprenoid biosynthesis	451	GluC
Peak_010217	387.708	11.1475	0.0631957	FIITLFSISEKK		Acetyl [Protein N-term]	Phospho [S7]		Acetyl [Protein N-term] Phospho [S7]	1546.8	0.004876	4	1	12	5	7.2	-	K	F	K	A0A1V0QSI6	Cannabis sativa (Hemp) (Marijuana)	2-C-methyl-D-erythritol 4-phosphate cytidylyltransferase	MCT		Isoprenoid biosynthesis	325	Trypsin	0.00830983
Peak_010222	387.726	14.797	0.0636121	VADTGRR						773.414	0.001918	2	98	104	1	10.11	K	V	V	R	Q5TIP9	Cannabis sativa (Hemp) (Marijuana)	Putative kinesin heavy chain	kin	microtubule-based movement	Cytoskeleton	145	Trypsin	3.78129e-06
Peak_010242	387.88	13.3978	0.0689547	AMKSIAALVEE						1160.61	0.011498	3	119	129	2	0.86	E	Q	A	E	A0A1V0QSI0	Cannabis sativa (Hemp) (Marijuana)	Mevalonate kinase	MK	Converts (R)-mevalonate into (R)-5-phosphomevalonate	Isoprenoid biosynthesis	416	GluC	1.17491e-06
Peak_010247	387.871	10.817	0.0904864	ISRVHSARR			Phospho [S2]		Phospho [S2]	1160.59	-0.002045	3	559	567	2	6.1	K	L	I	R	A0A1V0QSG3	Cannabis sativa (Hemp) (Marijuana)	4-hydroxy-3-methylbut-2-en-1-yl diphosphate synthase	HDS	Converts (E)-4-hydroxy-3-methylbut-2-en-1-yl-2P into 2-C-methyl-D-erythritol 2,4-cyclo-2P	Terpenoid biosynthesis	748	Trypsin	0.000241387
Peak_010260	388.222	12.4298	0.121739	NSISVVIFHF						1161.62	0.001994	3	599	608	1	4.81	Y	S	N	F	A0A0C5ARZ4	Cannabis sativa (Hemp) (Marijuana)	Photosystem I P700 chlorophyll a apoprotein A1	psaA	component of PSI	Photosynthesis	750	Chymotrypsin	0.000763772
Peak_010261	388.214	13.3351	0.15639	KXIPETAMVK				Oxidation [M8]	Oxidation [M8]	1160.61	0.011483	3	390	399	3	1.03	K	I	K	K	A0A3G5EA32	Cannabis sativa (Hemp) (Marijuana)	Tetrahydrocannabinolic acid synthase	THCAS	oxidative cyclization of CBGA, producing THCA	Cannabinoid biosynthesis	535	Trypsin	0.000275212
Peak_010270	388.21	19.5489	0.0717177	LGSICIL	Carbamidomethyl [C5]				Carbamidomethyl [C5]	774.431	-0.0041	2	240	246	1	5.17	W	G	L	L	A0A0C5AUH1	Cannabis sativa (Hemp) (Marijuana)	Photosystem II CP43 reaction center protein	psbC	Component of PSII	Photosynthesis	473	Chymotrypsin
Peak_010278	388.195	11.4085	0.0754705	FDLSDPPPFK						1161.57	-0.001782	3	33	42	2	3.01	D	I	F	K	A0A088MER7	Cannabis sativa (Hemp) (Marijuana)	Delta 15 desaturase	FAD3A	oxidoreductase activity	Lipid metabolism	396	Trypsin	0.00180212
Peak_010279	388.205	25.17	0.0580717	GPELAAAF						774.391	0.00278	2	446	453	1	1.46	R	G	G	F	A0A219D1T7	Cannabis sativa (Hemp) (Marijuana)	7S vicilin-like protein	Cs7S	nutrient reservoir activity	Seed storage	493	Chymotrypsin
Peak_010320	388.549	11.8551	0.0857354	KXIPETAMVK				Oxidation [M8]	Oxidation [M8]	1162.61	0.008739	3	390	399	2	0.78	K	I	K	K	A0A3G5EA32	Cannabis sativa (Hemp) (Marijuana)	Tetrahydrocannabinolic acid synthase	THCAS	oxidative cyclization of CBGA, producing THCA	Cannabinoid biosynthesis	535	Trypsin	7.22281e-07
Peak_010324	388.544	15.6977	0.0819906	KIKDFRIED						1162.63	0.009651	3	308	316	6	0.11	L	I	K	D	A0A0C5AUI9	Cannabis sativa (Hemp) (Marijuana)	DNA-directed RNA polymerase subunit alpha	rpoA	transcription of DNA into RNA	Transcription	331	GluC
Peak_010337	388.699	17.9693	0.149819	VGLTALTMAEYFR			Phospho [T4]		Phospho [T4]	1550.72	0.013802	4	195	207	0	7.81	R	D	V	R	A0A0C5ARS5	Cannabis sativa (Hemp) (Marijuana)	ATP synthase subunit beta	atpB	Produces ATP from ADP	Energy metabolism	498	Trypsin	0.000309886
Peak_010338	388.697	18.9962	0.0835707	VGLTALTMAEYFR			Phospho [T4]		Phospho [T4]	1550.72	0.011606	4	195	207	0	0.92	R	D	V	R	A0A0C5ARS5	Cannabis sativa (Hemp) (Marijuana)	ATP synthase subunit beta	atpB	Produces ATP from ADP	Energy metabolism	498	Trypsin
Peak_010352	388.739	23.2049	0.0665642	FIAGQLK						775.459	0.002065	2	123	129	0	16.56	E	N	F	K	A0A0C5ART6	Cannabis sativa (Hemp) (Marijuana)	30S ribosomal protein S3, chloroplastic	rps3	assembly of the ribosome	Protein metabolism	155	Trypsin
Peak_010356	388.865	11.2261	0.139468	ATNLEMENKL						1161.57	-0.00108	3	487	496	2	1.72	K	K	A	L	A0A0C5ARS5	Cannabis sativa (Hemp) (Marijuana)	ATP synthase subunit beta	atpB	Produces ATP from ADP	Energy metabolism	498	Chymotrypsin	9.22858e-05
Peak_010366	388.967	9.76356	0.0364545	RRPSKPLLTSSGE		Acetyl [Protein N-term]	Phospho [S4]		Acetyl [Protein N-term] Phospho [S4]	1548.77	-0.012315	4	1	13	2	4.9	-	V	R	E	A0A1V0QSG7	Cannabis sativa (Hemp) (Marijuana)	3-hydroxy-3-methylglutaryl coenzyme A reductase	hmgR	synthesizes (R)-mevalonate from acetyl-CoA	Isoprenoid biosynthesis	572	GluC
Peak_010379	389.204	10.2203	0.120364	FMLLTLSLVL				Oxidation [M2]	Oxidation [M2]	1164.68	-0.006739	3	16	25	5	4.92	L	L	F	L	A0A0M4RG07	Cannabis sativa (Hemp) (Marijuana)	ATP synthase subunit a	atpI	Produces ATP from ADP	Energy metabolism	239	Chymotrypsin	0.0354421
Peak_010381	389.216	11.9683	0.0886027	PHIGSLPRGTE						1162.61	0.00825	3	42	52	1	0.85	E	K	P	E	A0A0X8GLG5	Cannabis sativa (Hemp) (Marijuana)	NADH dehydrogenase subunit 7	nad7	ATP synthesis	Energy metabolism	394	GluC	0.000144848
Peak_010386	389.208	15.4726	0.0963326	TGTDNIR						775.382	0.004329	2	376	382	0	0.9	R	D	T	R	A0A0C5B2K5	Cannabis sativa (Hemp) (Marijuana)	NADH-quinone oxidoreductase subunit N	ndhB	NDH-1 shuttles electrons from NADH to quinones	Energy metabolism	510	Trypsin	1.56647e-07
Peak_010387	389.213	16.0672	0.0683127	ILVGGEITKR			Phospho [T8]		Phospho [T8]	1164.63	-0.002191	3	105	114	2	1.43	F	L	I	R	A0A0C5AS06	Cannabis sativa (Hemp) (Marijuana)	ATP-dependent Clp protease proteolytic subunit	clpP	protease activity	Protein metabolism	195	Trypsin	6.19169e-08
Peak_010389	389.211	17.5491	0.149884	YPVVDGK						776.407	0.001312	2	203	209	1	4.45	E	L	Y	K	A0A1V0QSH3	Cannabis sativa (Hemp) (Marijuana)	3-hydroxy-3-methylglutaryl coenzyme A synthase	hmgS	forms HMG-CoA	Isoprenoid biosynthesis	451	Trypsin	8.73422e-09
Peak_010392	389.22	20.3858	0.147082	RPSNVPYPVLSLVL						1552.9	-0.005789	4	507	520	3	4.74	L	N	R	L	A0A1V0QSG6	Cannabis sativa (Hemp) (Marijuana)	Terpene synthase	TPS	formation of cyclic terpenes through the cyclization of linear terpenes	Terpenoid biosynthesis	556	Chymotrypsin	6.95796e-06
Peak_010396	389.218	23.4941	0.149121	SLNLAML				Oxidation [M6]	Oxidation [M6]	776.41	0.007558	2	351	357	2	8.17	L	G	S	L	A0A0C5ARZ4	Cannabis sativa (Hemp) (Marijuana)	Photosystem I P700 chlorophyll a apoprotein A1	psaA	component of PSI	Photosynthesis	750	Chymotrypsin	4.80946e-05
Peak_010411	389.192	36.1422	0.0506068	HKGFALSIDSYR			Phospho [S7 S10]		Phospho [S7 S10]	1552.65	-0.002173	4	635	646	4	8.31	Y	L	H	R	A0A0C5APZ4	Cannabis sativa (Hemp) (Marijuana)	Protein Ycf2	ycf2	ATPase of unknown function	Unknown	2302	Trypsin	0.00305612
Peak_010436	389.419	9.79677	0.0722984	SMADLKAKFLNVYSVLK				Oxidation [M2]	Oxidation [M2]	1942.06	-0.006953	5	1	17	3	2.29	-	S	S	K	A0A1V0QSH0	Cannabis sativa (Hemp) (Marijuana)	Transferase FPPS1	FPPS1	geranyltransferase activity	Isoprenoid biosynthesis	341	Trypsin	7.60065e-06
Peak_010457	389.539	15.5794	0.0787863	CLRGGLDFTK	Carbamidomethyl [C1]				Carbamidomethyl [C1]	1165.59	0.000139	3	86	95	2	20.65	E	D	C	K	A0A0B4SX31	Cannabis sativa (Hemp) (Marijuana)	Ribulose bisphosphate carboxylase large chain	rbcL	carboxylation of D-ribulose 1,5-bisphosphate	Photosynthesis	312	Trypsin	9.67741e-11
Peak_010466	389.712	12.0818	0.120715	MLITNTKVGRNTK			Phospho [T4]		Phospho [T4]	1554.8	0.010448	4	261	273	3	12.71	K	A	M	K	A0A1V0QSI0	Cannabis sativa (Hemp) (Marijuana)	Mevalonate kinase	MK	Converts (R)-mevalonate into (R)-5-phosphomevalonate	Isoprenoid biosynthesis	416	Trypsin	4.93013e-05
Peak_010471	389.715	17.6323	0.125956	PSYIANL						776.407	0.001342	2	123	129	1	3.92	L	L	P	L	A0A0C5AUF5	Cannabis sativa (Hemp) (Marijuana)	DNA-directed RNA polymerase subunit beta	rpoC1	transcription of DNA into RNA	Transcription	683	Chymotrypsin	1.93272e-08
Peak_010482	389.86	9.54484	0.0986657	AAGLTPKAEFY						1166.6	-0.005975	3	188	198	3	4.72	E	G	A	Y	A0A0M5M254	Cannabis sativa (Hemp) (Marijuana)	Maturase R	matR	assists in splicing introns	Transcription	651	Chymotrypsin	0.00680054
Peak_010512	390.214	9.88488	0.113151	KDLLLMTHFITRNIID						1942.07	-0.018199	5	195	210	3	0.04	D	N	K	D	A0A0H3UZT7	Cannabis sativa (Hemp) (Marijuana)	Tetrahydrocannabinolic acid synthase	THCAS	oxidative cyclization of CBGA, producing THCA	Cannabinoid biosynthesis	325	GluC	0.00168997
Peak_010513	390.204	11.014	0.0727842	SNVDHLIDVR						1166.6	0.002069	3	62	71	1	0.93	Y	Y	S	R	A0A0U2H3D3	Humulus lupulus (European hop)	Acetyl-coenzyme A carboxylase carboxyl transferase subunit beta, chloroplastic	accD	malonyl-CoA biosynthesis	Lipid metabolism	497	Trypsin	0.00011905
Peak_010518	390.218	15.4324	0.121587	GLYGQSRCLL	Carbamidomethyl [C8]				Carbamidomethyl [C8]	1165.59	0.000154	3	68	77	3	4.23	L	K	G	L	A0A0B5A051	Humulus lupulus (European hop)	2-acylphloroglucinol 4-prenyltransferase, chloroplastic	APGPT	Uses dimethylallyl diphosphate (DMAPP) as the prenyl donor	Terpenoid biosynthesis	414	Chymotrypsin	6.91242e-06
Peak_010521	390.222	22.3213	0.0554901	TEPINLCIE	Carbamidomethyl [C7]		Phospho [T1]		Carbamidomethyl [C7] Phospho [T1]	1167.49	-0.007012	3	140	148	2	6.33	L	L	T	E	A0A0C5AUI9	Cannabis sativa (Hemp) (Marijuana)	DNA-directed RNA polymerase subunit alpha	rpoA	transcription of DNA into RNA	Transcription	331	GluC
Peak_010526	390.24	18.4899	0.134385	GLLPHSR						778.445	-0.006744	2	120	126	1	6.26	L	D	G	R	A0A172J1Y4	Boehmeria nivea (Chinese grass) (Urtica nivea)	Small auxin up regulated protein	SAUR10	response to auxin	Phytohormone response	138	Trypsin	7.24162e-07
Peak_010556	390.434	9.70172	0.0418229	NLEALEVPTMVPDD				Oxidation [M10]	Oxidation [M10]	1557.72	0.005432	4	51	64	5	7.76	D	V	N	D	A0A172J215	Boehmeria nivea (Chinese grass) (Urtica nivea)	Small auxin up regulated protein	SAUR35	response to auxin	Phytohormone response	132	GluC
Peak_010557	390.457	10.0767	0.0578804	ILGVYYEPQYSF			Phospho [S11]		Phospho [S11] : Phospho [Y10]	1557.68	-0.000829	4	292	303	4	0.93	W	A	I	F	A0A1V0QSF2	Cannabis sativa (Hemp) (Marijuana)	Terpene synthase	TPS	formation of cyclic terpenes through the cyclization of linear terpenes	Terpenoid biosynthesis	567	Chymotrypsin	2.66747e-05
Peak_010572	390.543	14.2164	0.15133	IGMQVEVSKY				Oxidation [M3]	Oxidation [M3]	1168.58	0.00933	3	206	215	0	1.53	F	T	I	Y	A0A126X1H2	Cannabis sativa (Hemp) (Marijuana)	Putative LOV domain-containing protein	LOV	unknown	Unknown	910	Chymotrypsin
Peak_010586	390.705	14.424	0.0868683	GNFKESLITDVSGL			Phospho [S6]		Phospho [S6] : Phospho [T9]	1558.73	0.001811	4	136	149	5	2.01	K	L	G	L	A0A1V0QSF3	Cannabis sativa (Hemp) (Marijuana)	Terpene synthase	TPS	formation of cyclic terpenes through the cyclization of linear terpenes	Terpenoid biosynthesis	551	Chymotrypsin	0.0312312
Peak_010587	390.709	15.2696	0.126672	IGFMLAASGGSRSLL			Phospho [S8]		Phospho [S8]	1558.76	0.005413	4	412	426	4	4.92	R	R	I	L	A0A0M4RVN1	Cannabis sativa (Hemp) (Marijuana)	Cytochrome c biogenesis FC	ccmFc	Mitochondrial electron carrier protein	Energy metabolism	447	Chymotrypsin	3.52219e-05
Peak_010590	390.693	9.88201	0.101649	ISISGPVILSHLY			Phospho [S10 Y13]		Phospho [S10 Y13]	1557.72	0.004181	4	471	483	2	0.81	W	F	I	Y	A0A1V0QSG1	Cannabis sativa (Hemp) (Marijuana)	Terpene synthase	TPS	formation of cyclic terpenes through the cyclization of linear terpenes	Terpenoid biosynthesis	640	Chymotrypsin	0.000100797
Peak_010596	390.719	22.3565	0.0517229	KLHTYTRVQVSID						1558.85	0.007211	4	46	58	2	12.03	L	I	K	D	A0A0M4R4N3	Cannabis sativa (Hemp) (Marijuana)	NADH dehydrogenase subunit 9	nad9	ATP synthesis	Energy metabolism	190	GluC
Peak_010606	390.864	10.971	0.0875111	LVKRTGSIVD			Phospho [S7]		Phospho [S7]	1166.61	0.000421	3	39	48	1	0.36	D	V	L	D	A0A0M5M1Z3	Cannabis sativa (Hemp) (Marijuana)	ATP synthase subunit alpha	atpA	Produces ATP from ADP	Energy metabolism	509	GluC	0.000647837
Peak_010608	390.891	12.5403	0.101538	TMNLGGIKTSSFE			Phospho [T1 T9]	Oxidation [M2]	Oxidation [M2] Phospho [T1 T9]	1559.6	0.000483	4	602	614	0	0.09	D	I	T	E	H9A8L2	Cannabis sativa (Hemp) (Marijuana)	Acyl-activating enzyme 13	aae13	unknown	Unknown	715	GluC	1.0342e-05
Peak_010615	390.885	19.047	0.0973375	ANMSSPGTSSFIGE			Phospho [S4 S5]	Oxidation [M3]	Oxidation [M3] Phospho [S4 S5]	1559.53	-0.002188	4	387	400	1	1.4	L	F	A	E	A0A0X8GLK5	Cannabis sativa (Hemp) (Marijuana)	NADH-ubiquinone oxidoreductase chain 4	nad4	Core subunit of the mitochondrial membrane respiratory chain	Energy metabolism	495	GluC
Peak_010644	391.216	12.0217	0.0772569	XELGIKKTDCKEL	Carbamidomethyl [C10]				Carbamidomethyl [C10]	1560.82	0.003145	4	333	345	4	3.19	F	S	X	L	A0A3G5EBL9	Cannabis sativa (Hemp) (Marijuana)	Tetrahydrocannabinolic acid synthase	THCAS	oxidative cyclization of CBGA, producing THCA	Cannabinoid biosynthesis	535	Chymotrypsin	0.00563128
Peak_010645	391.218	12.5903	0.0752818	VVNHALE						780.413	0.002946	2	231	237	1	2.12	E	L	V	E	A0A1V0QSG2	Cannabis sativa (Hemp) (Marijuana)	Terpene synthase	TPS	formation of cyclic terpenes through the cyclization of linear terpenes	Terpenoid biosynthesis	596	GluC	0.000683199
Peak_010646	391.214	13.4749	0.186938	FAVFQGL						780.417	-0.00084	2	938	944	2	6.59	L	L	F	L	L7X5W8	Boehmeria nivea (Chinese grass) (Urtica nivea)	Cellulose synthase	CesA1	cellulose biosynthesis	Cell wall organisation	1082	Chymotrypsin	0.00105599
Peak_010648	391.214	15.0842	0.0981824	LVKYLATNSY						1170.63	-0.008675	3	1648	1657	4	3.88	Y	V	L	Y	A0A0C5APZ4	Cannabis sativa (Hemp) (Marijuana)	Protein Ycf2	ycf2	ATPase of unknown function	Unknown	2302	Chymotrypsin	4.21168e-05
Peak_010650	391.212	16.9125	0.183572	INTLLQGYSGIRF			Phospho [T3]		Phospho [T3]	1560.77	0.00631	4	155	167	4	5.88	R	E	I	F	V5KWZ6	Cannabis sativa (Hemp) (Marijuana)	Phenylalanine ammonia-lyase	PAL	Catalyses L-phenylalanine = trans-cinnamate + ammonia	Phenylpropanoid biosynthesis	707	Chymotrypsin	1.93389e-05
Peak_010651	391.217	18.3788	0.179917	LPIIPLHTW			Phospho [T8]		Phospho [T8]	1168.6	-0.00138	3	225	233	1	12.52	K	L	L	W	A0A0C5APZ1	Cannabis sativa (Hemp) (Marijuana)	NAD(P)H-quinone oxidoreductase chain 4, chloroplastic	ndhD	chloroplastic plastoquinone	Photosynthesis	500	Chymotrypsin	1.94201e-07
Peak_010654	391.185	11.1553	0.0521335	IFDVYGTLDE						1170.54	-0.009375	3	325	334	5	5.06	D	L	I	E	A0A1V0QSG0	Cannabis sativa (Hemp) (Marijuana)	Terpene synthase	TPS	formation of cyclic terpenes through the cyclization of linear terpenes	Terpenoid biosynthesis	573	GluC	0.00636182
Peak_010676	391.204	36.9007	0.0456564	RTKIRLFASSFR			Phospho [T2]		Phospho [T2]	1560.83	0.003992	4	14	25	6	3.22	R	G	R	R	A0A0C5B2J3	Cannabis sativa (Hemp) (Marijuana)	50S ribosomal protein L20	rpl20	assembly of the ribosome	Protein metabolism	120	Trypsin	0.253772
Peak_010733	391.556	19.819	0.077261	VRLVNIYMF				Oxidation [M8]	Oxidation [M8]	1169.63	0.009079	3	164	172	2	2.34	L	R	V	F	A0A0C5AS14	Cannabis sativa (Hemp) (Marijuana)	Protein TIC 214	ycf1	protein precursor import into chloroplasts	Protein metabolism	356	Chymotrypsin
Peak_010734	391.57	21.0836	0.0529715	TVVIFFVSLF						1170.67	0.005404	3	10	19	3	3.41	Y	I	T	F	A0A0C5APX7	Cannabis sativa (Hemp) (Marijuana)	Photosystem II reaction center protein I	psbI	Component of PSII	Photosynthesis	36	Chymotrypsin
Peak_010736	391.572	12.3093	0.0778957	KSIIDTNIIR						1171.69	0.002982	3	1861	1870	1	8.88	K	S	K	R	A0A0C5APZ4	Cannabis sativa (Hemp) (Marijuana)	Protein Ycf2	ycf2	ATPase of unknown function	Unknown	2302	Trypsin	3.24498e-05
Peak_010739	391.568	15.21	0.06977	LRSGNGRGQNI						1170.62	-0.001977	3	342	352	1	3.78	L	-	L	I	A0A0M4RG21	Cannabis sativa (Hemp) (Marijuana)	Ribosomal protein S4	rps4	assembly of the ribosome	Protein metabolism	352	Chymotrypsin	2.65677e-05
Peak_010741	391.563	9.89643	0.0377261	TKNSVVALLID						1171.68	0.004888	3	543	553	1	1.94	E	Q	T	D	A0A1V0QSG6	Cannabis sativa (Hemp) (Marijuana)	Terpene synthase	TPS	formation of cyclic terpenes through the cyclization of linear terpenes	Terpenoid biosynthesis	556	GluC	0.0025697
Peak_010772	391.885	12.8547	0.0742393	NITDXHGKNK						1172.59	-0.003089	3	297	306	1	0.6	K	T	N	K	A0A3G5EA32	Cannabis sativa (Hemp) (Marijuana)	Tetrahydrocannabinolic acid synthase	THCAS	oxidative cyclization of CBGA, producing THCA	Cannabinoid biosynthesis	535	Trypsin	4.39106e-05
Peak_010787	391.899	26.1575	0.0387736	LMHMVATATAIDD			Phospho [T7 T9]	Oxidation [M4]	Oxidation [M4] Phospho [T7 T9]	1563.58	-0.012442	4	457	469	1	2.34	E	R	L	D	A0A1V0QSH5	Cannabis sativa (Hemp) (Marijuana)	1-deoxy-D-xylulose-5-phosphate synthase	DXS2	Converts D-glyceraldehyde 3P into 1-deoxy-D-xylulose 5P	Terpenoid biosynthesis	606	GluC
Peak_010802	392.213	11.4777	0.134952	ITVFLNKFL			Phospho [T2]		Phospho [T2]	1173.62	0.002006	3	1661	1669	3	2.55	F	D	I	L	A0A0C5APZ4	Cannabis sativa (Hemp) (Marijuana)	Protein Ycf2	ycf2	ATPase of unknown function	Unknown	2302	Chymotrypsin	0.000270476
Peak_010804	392.21	13.0605	0.0909628	TRRIKKTSVNPW			Phospho [T1]		Phospho [T1]	1564.82	0.008985	4	97	108	0	0.22	F	R	T	W	A0A0M3ULW1	Cannabis sativa (Hemp) (Marijuana)	ATP synthase subunit 9, mitochondrial	atp9	Produces ATP from ADP	Energy metabolism	129	Chymotrypsin	0.00239431
Peak_010808	392.214	16.3178	0.133927	LFILHGASIGF						1173.65	0.004965	3	288	298	3	5.34	E	W	L	F	H9A1V4	Cannabis sativa (Hemp) (Marijuana)	Acyl-activating enzyme 2	aae2	unknown	Unknown	662	Chymotrypsin	0.000107536
Peak_010820	392.228	34.3434	0.435049	KRRTNRYTEVY			Phospho [T8]		Phospho [T8] : Phospho [Y7]	1564.75	0.007273	4	4	14	6	8.46	K	A	K	Y	A0A0U2H2X0	Humulus lupulus (European hop)	50S ribosomal protein L22, chloroplastic	rpl22	assembly of the ribosome	Protein metabolism	130	Chymotrypsin	0.748282
Peak_010830	392.194	16.7593	0.0210119	NNSHIQATILCSK	Carbamidomethyl [C11]		Phospho [T8]		Carbamidomethyl [C11] Phospho [T8]	1564.71	-0.015019	4	1	13	1	2.91	-	K	N	K	A0A2Z6C8F6	Cannabis sativa (Hemp) (Marijuana)	Tetrahydrocannabinolic acid synthase	THCAS	oxidative cyclization of CBGA, producing THCA	Cannabinoid biosynthesis	409	Trypsin	2.15874e-05
Peak_010867	392.55	10.4741	0.0659958	HKSTVRTFLKRL			Phospho [T7]		Phospho [T7]	1564.86	-0.010887	4	446	457	6	2.68	K	G	H	L	Q95BY0	Cannabis sativa (Hemp) (Marijuana)	Maturase K	matK	assists in splicing its own and other chloroplast group II intron	Transcription	507	Chymotrypsin	0.319867
Peak_010870	392.536	13.0123	0.0691912	AIPVIGSPLVE			Phospho [S7]		Phospho [S7]	1173.6	0.003722	3	174	184	0	0.77	D	L	A	E	A0A0C5APY6	Cannabis sativa (Hemp) (Marijuana)	Cytochrome b6	petB	electron transfer between PSII and PSI	Photosynthesis	232	GluC	4.21741e-06
Peak_010876	392.557	17.9455	0.0832704	DLPVNKMTLK				Oxidation [M7]	Oxidation [M7]	1173.64	0.008113	3	233	242	2	2.27	D	E	D	K	H9A8L1	Cannabis sativa (Hemp) (Marijuana)	Acyl-activating enzyme 12	aae12	unknown	Unknown	757	Trypsin
Peak_010885	392.708	14.0587	0.113987	MAKKKAFISLLYL		Acetyl [Protein N-term]			Acetyl [Protein N-term]	1566.92	-0.009132	4	1	13	4	6.12	-	A	M	L	A0A0C5ARS7	Cannabis sativa (Hemp) (Marijuana)	Chloroplast envelope membrane protein	cemA	proton extrusion	Photosynthesis	231	Chymotrypsin	1.29261e-06
Peak_010892	392.732	18.0637	0.143248	EAREHIKYLISE			Phospho [Y8]		Phospho [Y8]	1566.74	0.004833	4	549	560	2	4.04	D	S	E	E	A7IZZ1	Cannabis sativa (Hemp) (Marijuana)	(-)-limonene synthase, chloroplastic	TPS1	monoterpene (C1) olefins biosynthesis	Terpenoid biosynthesis	622	GluC	7.89049e-07
Peak_010913	392.886	11.2077	0.0631996	ITVFLNKFL			Phospho [T2]		Phospho [T2]	1173.62	0.002006	3	1661	1669	3	0.27	F	D	I	L	A0A0C5APZ4	Cannabis sativa (Hemp) (Marijuana)	Protein Ycf2	ycf2	ATPase of unknown function	Unknown	2302	Chymotrypsin	0.000227276
Peak_010917	392.872	14.9105	0.0969524	AVYESLTYSSE			Phospho [S5 T7 S9 S10]		Phospho [S5 T7 S9 S10]	1567.42	0.013972	4	69	79	1	6.68	D	L	A	E	A0A0C5ARQ8	Cannabis sativa (Hemp) (Marijuana)	DNA-directed RNA polymerase subunit beta	rpoB	transcription of DNA into RNA	Transcription	1070	GluC
Peak_010919	392.891	10.0228	0.0616423	LTMKNNEKTSF			Phospho [T2 T9 S10]	Oxidation [M3]	Oxidation [M3] Phospho [T2 T9 S10]	1567.54	-0.002796	4	459	469	3	5.72	L	F	L	F	A0A0C5AUJ6	Cannabis sativa (Hemp) (Marijuana)	NAD(P)H-quinone oxidoreductase subunit 5, chloroplastic	ndhF	NDH shuttles electrons from NAD(P)H:plastoquinone to quinones	Photosynthesis	755	Chymotrypsin	3.196e-07
Peak_010961	393.225	10.0215	0.108464	NIVRVTATLPGSGDGL						1568.85	-0.001942	4	125	140	2	1.57	L	I	N	L	H9A1W0	Cannabis sativa (Hemp) (Marijuana)	Acyl-activating enzyme 8	aae8	unknown	Unknown	526	Chymotrypsin	1.83789e-06
Peak_010962	393.21	10.7458	0.067665	XYGLAADNIID						1176.6	0.000939	3	176	186	1	5.28	R	A	X	D	A0A3G5EA56	Cannabis sativa (Hemp) (Marijuana)	Cannabidiolic acid synthase	CBDAS	oxidative cyclization of CBGA, producing CBDA	Cannabinoid biosynthesis	500	GluC	4.9062e-05
Peak_010968	393.229	16.5525	0.128003	IVAIDVR						784.481	0.001104	2	4	10	1	12.25	R	S	I	R	A0A0C5ARQ1	Cannabis sativa (Hemp) (Marijuana)	30S ribosomal protein S16, chloroplastic	rps16	assembly of the ribosome	Protein metabolism	89	Trypsin	2.09455e-06
Peak_010985	393.228	20.2239	0.0939972	LLPEGTR						784.444	0.006734	2	516	522	1	12.31	K	L	L	R	A0A1V0QSG3	Cannabis sativa (Hemp) (Marijuana)	4-hydroxy-3-methylbut-2-en-1-yl diphosphate synthase	HDS	Converts (E)-4-hydroxy-3-methylbut-2-en-1-yl-2P into 2-C-methyl-D-erythritol 2,4-cyclo-2P	Terpenoid biosynthesis	748	Trypsin
Peak_010989	393.256	23.4833	0.0595173	VVERLGL						784.481	0.001226	2	80	86	2	10.51	D	S	V	L	A0A1V0QSF2	Cannabis sativa (Hemp) (Marijuana)	Terpene synthase	TPS	formation of cyclic terpenes through the cyclization of linear terpenes	Terpenoid biosynthesis	567	Chymotrypsin
Peak_011034	393.662	33.3022	0.0494755	ISAMDGL			Phospho [S2]		Phospho [S2]	785.303	0.006646	2	395	401	1	2.14	D	P	I	L	A0A1V0QSG1	Cannabis sativa (Hemp) (Marijuana)	Terpene synthase	TPS	formation of cyclic terpenes through the cyclization of linear terpenes	Terpenoid biosynthesis	640	Chymotrypsin
Peak_011038	393.699	9.45607	0.290316	TITHVIGVQFFTE			Phospho [T12]		Phospho [T12]	1570.74	-0.005422	4	147	159	0	2.19	E	A	T	E	A0A126X0F5	Cannabis sativa (Hemp) (Marijuana)	Putative LOV domain-containing protein	LOV	unknown	Unknown	618	GluC	0.000132033
Peak_011040	393.704	11.4268	0.0605628	LGAYFSE						785.36	0.003392	2	382	388	3	5.17	L	A	L	E	A0A1V0QSG6	Cannabis sativa (Hemp) (Marijuana)	Terpene synthase	TPS	formation of cyclic terpenes through the cyclization of linear terpenes	Terpenoid biosynthesis	556	GluC	8.58573e-05
Peak_011041	393.736	12.3714	0.148177	VRGGRVKDLPGVRY						1570.91	0.00915	4	82	95	0	0.48	L	H	V	Y	A0A0C5APY5	Cannabis sativa (Hemp) (Marijuana)	30S ribosomal protein S12, chloroplastic	rps12	assembly of the ribosome	Protein metabolism	132	Chymotrypsin	3.38697e-05
Peak_011042	393.718	13.3389	0.078109	LLSLPVLAGAITML			Phospho [S3 T12]		Phospho [S3 T12]	1570.78	-0.003073	4	199	212	3	2.92	L	L	L	L	A0A0M4S7M0	Cannabis sativa (Hemp) (Marijuana)	Cytochrome c oxidase subunit 1	cox1	electron transfer	Energy metabolism	539	Chymotrypsin	0.000915174
Peak_011043	393.719	14.1179	0.114281	LDPSEEKPSWRIL						1568.82	0.006388	4	512	524	7	1.99	L	N	L	L	A0A126WZD3	Cannabis sativa (Hemp) (Marijuana)	Putative LOV domain-containing protein	LOV	unknown	Unknown	574	Chymotrypsin	1.78473e-05
Peak_011047	393.724	18.0229	0.11817	VGLTFHL						785.444	0.006848	2	261	267	2	3.73	E	L	V	L	Q8RVK9	Cannabis sativa (Hemp) (Marijuana)	Naringenin-chalcone synthase	CHS	use isovaleryl-CoA, isobutyryl-CoA or hexanoyl-CoA as substrates, but that is unable produce olivetol or olivetolic acid	Cannabinoid biosynthesis	389	Chymotrypsin	3.29298e-10
Peak_011048	393.713	13.9205	0.0588191	KESSIPDYSEFNR						1570.73	-0.005054	4	540	552	1	0.17	K	I	K	R	A0A0U2H146	Humulus lupulus (European hop)	DNA-directed RNA polymerase subunit beta	rpoC2	transcription of DNA into RNA	Transcription	1398	Trypsin	1.02217e-06
Peak_011066	393.885	16.2697	0.054056	FSVTHQMALSLY			Phospho [S10 Y12]	Oxidation [M7]	Oxidation [M7] Phospho [S10 Y12]	1571.61	0.013789	4	476	487	3	4.53	L	L	F	Y	A0A0M4RG15	Cannabis sativa (Hemp) (Marijuana)	NADH dehydrogenase subunit 2	nad2	ATP synthesis	Energy metabolism	488	Chymotrypsin	7.59127e-05
Peak_011067	393.89	17.5142	0.0771291	TSSSYHNYNNLL			Phospho [S2 Y5]		Phospho [S2 Y5] : Phospho [T1 Y5]	1571.57	-0.010275	4	204	215	3	0.04	F	E	T	L	H9A1V9	Cannabis sativa (Hemp) (Marijuana)	Acyl-activating enzyme 7	aae7	unknown	Unknown	597	Chymotrypsin
Peak_011115	394.228	43.5886	0.0980017	QGPPHGIQVERDKL						1572.84	0.010858	4	43	56	0	3.67	F	N	Q	L	A0A0B4SX31	Cannabis sativa (Hemp) (Marijuana)	Ribulose bisphosphate carboxylase large chain	rbcL	carboxylation of D-ribulose 1,5-bisphosphate	Photosynthesis	312	Chymotrypsin	0.0615245
Peak_011120	394.209	11.2284	0.0901514	VAVPSMSTIFSVKK			Phospho [T8]		Phospho [T8]	1572.8	0.003164	4	249	262	2	6.78	L	N	V	K	A6P6W0	Cannabis sativa (Hemp) (Marijuana)	Cannabidiolic acid synthase-like 1	CBDAS2	Has no cannabidiolic acid synthase activity	Unknown	545	Trypsin	0.00106172
Peak_011122	394.217	13.1701	0.111327	GFGFPRVVSSK						1179.64	-0.009481	3	2	12	1	2.33	M	K	G	K	A0A172J210	Boehmeria nivea (Chinese grass) (Urtica nivea)	Small auxin up regulated protein	SAUR30	response to auxin	Phytohormone response	100	Trypsin	3.81824e-06
Peak_011123	394.222	14.1299	0.102585	SLTNRIRKL			Phospho [S1]		Phospho [S1]	1179.65	-0.005143	3	28	36	1	4.31	L	S	S	L	A0A0C5AUK1	Cannabis sativa (Hemp) (Marijuana)	30S ribosomal protein S15, chloroplastic	rps15	assembly of the ribosome	Protein metabolism	90	Chymotrypsin	8.05139e-05
Peak_011124	394.229	15.1614	0.104511	AILDKVE						786.449	0.007452	2	302	308	3	6.08	K	E	A	E	B1Q2B6	Cannabis sativa (Hemp) (Marijuana)	3,5,7-trioxododecanoyl-CoA synthase	OLS	olivetol biosynthesis	Cannabinoid biosynthesis	385	GluC	0.000228859
Peak_011125	394.229	15.8021	0.094552	ILDGLEK						786.449	0.00133	2	488	494	2	2.27	L	R	I	K	A0A0H3W815	Cannabis sativa (Hemp) (Marijuana)	Protein TIC 214	ycf1	protein precursor import into chloroplasts	Protein metabolism	1878	Trypsin	3.53003e-08
Peak_011134	394.208	22.1558	0.0744771	KVSLVTSGYF			Phospho [S7]		Phospho [S7] : Phospho [T6]	1179.56	0.01081	3	414	423	3	10.76	L	M	K	F	A0A1V0QSF2	Cannabis sativa (Hemp) (Marijuana)	Terpene synthase	TPS	formation of cyclic terpenes through the cyclization of linear terpenes	Terpenoid biosynthesis	567	Chymotrypsin
Peak_011139	394.229	22.8213	0.0898058	ATALHFK						786.439	0.000984	2	114	120	2	2.36	Y	L	A	K	A0A1V0QSG0	Cannabis sativa (Hemp) (Marijuana)	Terpene synthase	TPS	formation of cyclic terpenes through the cyclization of linear terpenes	Terpenoid biosynthesis	573	Trypsin
Peak_011172	394.718	11.1737	0.0652003	NMVRGTMSGAIRHK				Oxidation [M2]	Oxidation [M2]	1572.8	0.00414	4	334	347	2	4.87	E	L	N	K	A0A0C5ARQ8	Cannabis sativa (Hemp) (Marijuana)	DNA-directed RNA polymerase subunit beta	rpoB	transcription of DNA into RNA	Transcription	1070	Trypsin	0.00577096
Peak_011173	394.728	11.9564	0.101919	LSPDLPF						787.412	0.002614	2	86	92	1	12.73	L	S	L	F	H9A8L1	Cannabis sativa (Hemp) (Marijuana)	Acyl-activating enzyme 12	aae12	unknown	Unknown	757	Chymotrypsin	0.00199723
Peak_011174	394.73	12.7113	0.0871189	AVSAIIVPAAEAKKK			Phospho [S3]		Phospho [S3]	1574.88	0.013497	4	490	504	3	8.48	E	R	A	K	H9A1W2	Cannabis sativa (Hemp) (Marijuana)	Acyl-activating enzyme 10	aae10	unknown	Unknown	564	Trypsin	4.7912e-06
Peak_011177	394.739	15.8909	0.108753	ILDGLEK						786.449	0.00133	2	488	494	2	2.84	L	R	I	K	A0A0H3W815	Cannabis sativa (Hemp) (Marijuana)	Protein TIC 214	ycf1	protein precursor import into chloroplasts	Protein metabolism	1878	Trypsin	1.23649e-05
Peak_011189	394.792	9.36077	0.0646418	DPVENASFMPRVLATAR			Phospho [T15]	Oxidation [M9]	Oxidation [M9] Phospho [T15]	1968.91	0.011993	5	449	465	1	0.19	R	I	D	R	A0A0M3UM18	Cannabis sativa (Hemp) (Marijuana)	Cytochrome c biogenesis FN	ccmFn	Mitochondrial electron carrier protein	Energy metabolism	575	Trypsin
Peak_011198	394.88	16.6509	0.0963838	KQEDXEKHL						1181.62	0.00129	3	427	435	3	6.49	E	N	K	L	A0A3G5EBM5	Cannabis sativa (Hemp) (Marijuana)	Cannabidiolic acid synthase	CBDAS	oxidative cyclization of CBGA, producing CBDA	Cannabinoid biosynthesis	495	Chymotrypsin	0.0481069
Peak_011199	394.88	18.7969	0.0717137	YMKSAFYFTY			Phospho [S4 T9 Y10]	Oxidation [M2]	Oxidation [M2] Phospho [S4 T9 Y10]	1575.48	-0.013845	4	408	417	4	5.67	D	N	Y	Y	A0A1V0QSF9	Cannabis sativa (Hemp) (Marijuana)	Terpene synthase	TPS	formation of cyclic terpenes through the cyclization of linear terpenes	Terpenoid biosynthesis	624	Chymotrypsin
Peak_011206	394.962	12.6679	0.0863286	KSQSETGEIKGHYL						1575.79	0.009151	4	220	233	1	1.07	Y	N	K	L	A0A0B4SX31	Cannabis sativa (Hemp) (Marijuana)	Ribulose bisphosphate carboxylase large chain	rbcL	carboxylation of D-ribulose 1,5-bisphosphate	Photosynthesis	312	Chymotrypsin
Peak_011209	394.995	9.3636	0.0542757	DPVENASFMPRVLATAR			Phospho [T15]	Oxidation [M9]	Oxidation [M9] Phospho [T15]	1968.91	0.011993	5	449	465	1	8.43	R	I	D	R	A0A0M3UM18	Cannabis sativa (Hemp) (Marijuana)	Cytochrome c biogenesis FN	ccmFn	Mitochondrial electron carrier protein	Energy metabolism	575	Trypsin
Peak_011210	394.981	10.5072	0.108332	STSSMGIVERIEYDPNR				Oxidation [M5]	Oxidation [M5]	1968.92	0.003753	5	50	66	1	1.1	R	S	S	R	A0A0M3ULW5	Cannabis sativa (Hemp) (Marijuana)	Ribosomal protein L2	rpl2	assembly of the ribosome	Protein metabolism	337	Trypsin
Peak_011230	395.218	8.20056	0.110321	ILDKNGYPMPKNKPGIGE						1970.03	0.00507	5	535	552	3	2.43	Y	L	I	E	H9A1V3	Cannabis sativa (Hemp) (Marijuana)	Acyl-activating enzyme 1	aae1	unknown	Unknown	720	GluC	0.096826
Peak_011231	395.204	9.36186	0.132462	FTAATMIIAVPTGIKIF			Phospho [T2 T12]	Oxidation [M6]	Oxidation [M6] Phospho [T2 T12]	1968.94	-0.018845	5	307	323	1	5.61	Y	S	F	F	A0A0M4S7M0	Cannabis sativa (Hemp) (Marijuana)	Cytochrome c oxidase subunit 1	cox1	electron transfer	Energy metabolism	539	Chymotrypsin	3.06427e-06
Peak_011232	395.215	10.6015	0.101397	FGVLMIPTLL			Phospho [T8]		Phospho [T8]	1182.61	0.006564	3	33	42	3	0.55	W	T	F	L	A0A0C5ARX1	Cannabis sativa (Hemp) (Marijuana)	Photosystem II protein D1	psbA	Component of PSII	Photosynthesis	353	Chymotrypsin	0.00526148
Peak_011234	395.234	13.5397	0.199495	GFGFPRVVSSK						1179.64	-0.009481	3	2	12	3	4.87	M	K	G	K	A0A172J210	Boehmeria nivea (Chinese grass) (Urtica nivea)	Small auxin up regulated protein	SAUR30	response to auxin	Phytohormone response	100	Trypsin	1.34477e-06
Peak_011237	395.235	16.7829	0.118633	RALLGML				Oxidation [M6]	Oxidation [M6]	788.458	-0.002351	2	160	166	3	6.05	F	A	R	L	A0A0B5A051	Humulus lupulus (European hop)	2-acylphloroglucinol 4-prenyltransferase, chloroplastic	APGPT	Uses dimethylallyl diphosphate (DMAPP) as the prenyl donor	Terpenoid biosynthesis	414	Chymotrypsin	2.89619e-07
Peak_011249	395.216	12.1203	0.0866962	IGIXDPK						788.41	0.006985	2	468	474	1	6.36	D	X	I	K	A0A3G5EAL5	Cannabis sativa (Hemp) (Marijuana)	Cannabidiolic acid synthase	CBDAS	oxidative cyclization of CBGA, producing CBDA	Cannabinoid biosynthesis	504	Trypsin	0.00011194
Peak_011253	395.228	11.6238	0.0602923	LGKTNXE						788.439	0.003598	2	489	495	2	8.75	D	S	L	E	A0A3G5EA32	Cannabis sativa (Hemp) (Marijuana)	Tetrahydrocannabinolic acid synthase	THCAS	oxidative cyclization of CBGA, producing THCA	Cannabinoid biosynthesis	535	GluC	2.52562e-05
Peak_011254	395.234	20.9891	0.0500132	IIIGSMR						788.458	-0.007711	2	742	748	0	3.12	D	A	I	R	A0A0H3W815	Cannabis sativa (Hemp) (Marijuana)	Protein TIC 214	ycf1	protein precursor import into chloroplasts	Protein metabolism	1878	Trypsin
Peak_011273	395.239	43.6805	0.0547348	LVXVPSK						788.48	-0.007732	2	248	254	2	1.03	K	S	L	K	A0A3G5EA38	Cannabis sativa (Hemp) (Marijuana)	Tetrahydrocannabinolic acid synthase	THCAS	oxidative cyclization of CBGA, producing THCA	Cannabinoid biosynthesis	535	Trypsin	0.00545814
Peak_011295	395.56	17.2863	0.130266	PEELQKILKS						1183.68	-0.007927	3	101	110	4	4.67	R	-	P	S	A0A172J213	Boehmeria nivea (Chinese grass) (Urtica nivea)	Small auxin up regulated protein	SAUR29	response to auxin	Phytohormone response	110		4.24835e-07
Peak_011302	395.564	9.81799	0.0445784	RVEGVGIIGRE						1183.67	-0.001548	3	202	212	3	6.92	E	D	R	E	A0A0C5AS19	Cannabis sativa (Hemp) (Marijuana)	NADH-quinone oxidoreductase subunit D	ndhH	NDH-1 shuttles electrons from NADH to quinones	Energy metabolism	393	GluC
Peak_011313	395.719	9.20836	0.21407	IRILSQSNNLVNE			Phospho [S7]		Phospho [S7]	1578.78	0.015542	4	171	183	2	1.53	F	S	I	E	A0A0C5B2L0	Cannabis sativa (Hemp) (Marijuana)	Cytochrome c biogenesis protein CcsA	ccsA	biogenesis of c-type cytochromes	Energy metabolism	320	GluC
Peak_011329	395.745	25.9566	0.179229	AFGLVGIAHGKKALR		Acetyl [Protein N-term]			Acetyl [Protein N-term]	1578.94	0.01275	4	2	16	2	1.94	M	R	A	R	A0A172J229	Boehmeria nivea (Chinese grass) (Urtica nivea)	Small auxin up regulated protein	SAUR55	response to auxin	Phytohormone response	97	Trypsin
Peak_011330	395.723	35.7544	0.0356998	SMRGPEL						788.385	-0.002164	2	443	449	2	1.96	R	A	S	L	A0A219D1T7	Cannabis sativa (Hemp) (Marijuana)	7S vicilin-like protein	Cs7S	nutrient reservoir activity	Seed storage	493	Chymotrypsin
Peak_011378	396.153	10.0619	0.0471747	MPVERTDSWXE			Phospho [T6 S8]	Oxidation [M1]	Oxidation [M1] Phospho [T6 S8]	1580.57	0.012857	4	108	118	5	1.34	L	I	M	E	A0A126WVX7	Cannabis sativa (Hemp) (Marijuana)	Putative LOV domain-containing protein	LOV	unknown	Unknown	664	GluC
Peak_011380	396.207	11.4941	0.265038	TKGTKQE						790.418	-0.007888	2	279	285	2	4.18	E	Q	T	E	A0A0C5AS14	Cannabis sativa (Hemp) (Marijuana)	Protein TIC 214	ycf1	protein precursor import into chloroplasts	Protein metabolism	356	GluC	0.00131556
Peak_011382	396.217	14.0187	0.146527	ILYEMSGVAENIAR				Oxidation [M5]	Oxidation [M5]	1580.79	-0.004508	4	86	99	2	3.42	R	K	I	R	A0A0C5AUJ2	Cannabis sativa (Hemp) (Marijuana)	50S ribosomal protein L16, chloroplastic	rpl16	assembly of the ribosome	Protein metabolism	119	Trypsin	0.00135299
Peak_011383	396.225	15.164	0.0840155	RIFRVTRWVLR			Phospho [T6]		Phospho [T6]	1580.88	-0.003583	4	12	22	3	5.66	K	K	R	R	A0A172J228	Boehmeria nivea (Chinese grass) (Urtica nivea)	Small auxin up regulated protein	SAUR50	response to auxin	Phytohormone response	178	Trypsin	3.33428e-08
Peak_011390	396.226	17.8546	0.173335	AVSDLRNQLRPGKK						1580.91	0.005655	4	28	41	4	11.62	K	S	A	K	A0A0U2H5A0	Humulus lupulus (European hop)	30S ribosomal protein S4, chloroplastic	rps4	assembly of the ribosome	Protein metabolism	202	Trypsin	1.61845e-07
Peak_011393	396.204	19.596	0.106386	TAMVKIL				Oxidation [M3]	Oxidation [M3]	790.462	0.007574	2	395	401	0	20.07	E	E	T	L	Q33DQ2	Cannabis sativa (Hemp) (Marijuana)	Inactive tetrahydrocannabinolic acid synthase	iTHCAS	unknown	Unknown	545	Chymotrypsin	3.43724e-07
Peak_011434	396.513	22.935	0.0523932	QFEKVQLSE			Phospho [S8]		Phospho [S8]	1186.53	-0.008737	3	309	317	2	0.63	K	M	Q	E	A0A0C5B2I8	Cannabis sativa (Hemp) (Marijuana)	Cytochrome f	petA	electron transfer	Photosynthesis	320	GluC
Peak_011435	396.543	14.3618	0.0679228	RFVRPYAAK			Phospho [Y6]		Phospho [Y6]	1186.6	-0.010506	3	110	118	3	0.52	W	G	R	K	A0A455ZLY7	Cannabis sativa (Hemp) (Marijuana)	Prenyltransferase 3	PT3	transferase activity	Unknown	400	Trypsin	0.00149613
Peak_011437	396.553	11.1689	0.0731542	LSIVMVFSIY				Oxidation [M5]	Oxidation [M5]	1186.63	0.008522	3	48	57	2	3.24	L	L	L	Y	A0A0C5AUJ6	Cannabis sativa (Hemp) (Marijuana)	NAD(P)H-quinone oxidoreductase subunit 5, chloroplastic	ndhF	NDH shuttles electrons from NAD(P)H:plastoquinone to quinones	Photosynthesis	755	Chymotrypsin
Peak_011442	396.561	16.9968	0.200207	DNGLLLHIHR						1186.66	0.004116	3	279	288	1	15.61	R	A	D	R	A0A0B4SX31	Cannabis sativa (Hemp) (Marijuana)	Ribulose bisphosphate carboxylase large chain	rbcL	carboxylation of D-ribulose 1,5-bisphosphate	Photosynthesis	312	Trypsin
Peak_011443	396.56	19.3193	0.378571	DNGLLLHIHR						1186.66	0.001785	3	279	288	0	17	R	A	D	R	A0A0B4SX31	Cannabis sativa (Hemp) (Marijuana)	Ribulose bisphosphate carboxylase large chain	rbcL	carboxylation of D-ribulose 1,5-bisphosphate	Photosynthesis	312	Trypsin
Peak_011451	396.717	12.2304	0.0715915	KMYKQLDEKTKR				Oxidation [M2]	Oxidation [M2]	1582.85	0.006081	4	166	177	8	6.45	E	L	K	R	A0A088MER7	Cannabis sativa (Hemp) (Marijuana)	Delta 15 desaturase	FAD3A	oxidoreductase activity	Lipid metabolism	396	Trypsin	0.000141289
Peak_011454	396.726	13.2087	0.0694037	LDIGIXD						791.407	0.006385	2	466	472	1	5.34	D	P	L	D	A0A3G5EAL5	Cannabis sativa (Hemp) (Marijuana)	Cannabidiolic acid synthase	CBDAS	oxidative cyclization of CBGA, producing CBDA	Cannabinoid biosynthesis	504	GluC	6.86841e-06
Peak_011457	396.718	15.1321	0.05518	MARKSLIQREKK			Phospho [S5]	Oxidation [M1]	Oxidation [M1] Phospho [S5]	1582.84	0.00042	4	1	12	4	0.37	-	R	M	K	A0A0C5B2H7	Cannabis sativa (Hemp) (Marijuana)	30S ribosomal protein S14	rps14	assembly of the ribosome	Protein metabolism	100	Trypsin
Peak_011458	396.724	15.9791	0.0877202	AFLIISSVIPILAF			Phospho [S6]		Phospho [S6] : Phospho [S7]	1582.88	-0.008216	4	12	25	3	14.14	W	L	A	F	A0A0C5ARZ8	Cannabis sativa (Hemp) (Marijuana)	NADH-quinone oxidoreductase subunit A	ndhC	NDH-1 shuttles electrons from NADH to quinones	Energy metabolism	120	Chymotrypsin	5.38099e-06
Peak_011459	396.721	17.0708	0.0564776	RGKVADF						791.429	-0.006404	2	450	456	0	11.92	F	G	R	F	U6EFF4	Cannabis sativa (Hemp) (Marijuana)	Putative LysM domain containing receptor kinase	lyk2	unknown	Unknown	599	Chymotrypsin	7.96195e-10
Peak_011466	396.705	21.9679	0.0698452	FIVPVSLLSQSSF			Phospho [S11 S12]		Phospho [S11 S12] : Phospho [S9 S11] : Phospho [S9 S12]	1582.71	0.010417	4	49	61	3	12.94	R	Q	F	F	A0A172J208	Boehmeria nivea (Chinese grass) (Urtica nivea)	Small auxin up regulated protein	SAUR26	response to auxin	Phytohormone response	100	Chymotrypsin
Peak_011471	396.744	23.0267	0.106869	NVTKSPALRGCPQR	Carbamidomethyl [C11]				Carbamidomethyl [C11]	1582.84	0.00117	4	17	30	3	7.6	K	R	N	R	A0A0C5APY5	Cannabis sativa (Hemp) (Marijuana)	30S ribosomal protein S12, chloroplastic	rps12	assembly of the ribosome	Protein metabolism	132	Trypsin
Peak_011493	396.891	21.5014	0.0570118	LPVNKMTLKE				Oxidation [M6]	Oxidation [M6]	1187.66	-0.006992	3	234	243	2	5.79	D	L	L	E	H9A8L1	Cannabis sativa (Hemp) (Marijuana)	Acyl-activating enzyme 12	aae12	unknown	Unknown	757	GluC
Peak_011494	396.893	11.0558	0.0550209	VGESQDETQRYL			Phospho [T8 Y11]		Phospho [T8 Y11]	1583.59	-0.003712	4	117	128	2	4.35	Y	V	V	L	A0A172J249	Boehmeria nivea (Chinese grass) (Urtica nivea)	Small auxin up regulated protein	SAUR70	response to auxin	Phytohormone response	183	Chymotrypsin
Peak_011496	396.895	24.0732	0.135853	VGRSSAAADQVSQND			Phospho [S12]		Phospho [S12]	1583.66	-0.01052	4	84	98	1	4.61	L	A	V	D	A0A172J1Y0	Boehmeria nivea (Chinese grass) (Urtica nivea)	Small auxin up regulated protein	SAUR08	response to auxin	Phytohormone response	135	GluC
Peak_011515	397.201	27.1423	0.0917464	YMVAAGNSLAL			Phospho [Y1]		Phospho [Y1]	1188.53	0.007269	3	477	487	2	7.68	Y	N	Y	L	A0A0C5ARQ8	Cannabis sativa (Hemp) (Marijuana)	DNA-directed RNA polymerase subunit beta	rpoB	transcription of DNA into RNA	Transcription	1070	Chymotrypsin
Peak_011519	397.208	32.6337	0.145517	AKLMNVNEDQSKL			Phospho [S11]	Oxidation [M4]	Oxidation [M4] Phospho [S11]	1584.72	-0.012168	4	177	189	3	1.12	L	S	A	L	A0A1V0QSG4	Cannabis sativa (Hemp) (Marijuana)	Diphosphomevalonate decarboxylase	MPDC	ATP binding	Isoprenoid biosynthesis	455	Chymotrypsin	0.350988
Peak_011520	397.207	33.8603	0.1165	ISSAVLGF						792.438	-7.2e-05	2	120	127	1	0.02	L	G	I	F	A0A0C5AUH1	Cannabis sativa (Hemp) (Marijuana)	Photosystem II CP43 reaction center protein	psbC	Component of PSII	Photosynthesis	473	Chymotrypsin	0.645707
Peak_011524	397.212	38.0755	0.0689074	MRSPTGE				Oxidation [M1]	Oxidation [M1]	792.344	0.006475	2	342	348	1	8.39	L	V	M	E	A0A0C5AUH1	Cannabis sativa (Hemp) (Marijuana)	Photosystem II CP43 reaction center protein	psbC	Component of PSII	Photosynthesis	473	GluC	0.148057
Peak_011529	397.204	10.0968	0.0819833	ILKSVQCYMHE	Carbamidomethyl [C7]		Phospho [S4 Y8]	Oxidation [M9]	Carbamidomethyl [C7] Oxidation [M9] Phospho [S4 Y8]	1582.6	-0.009767	4	472	482	0	2.04	D	T	I	E	A0A1V0QSH2	Cannabis sativa (Hemp) (Marijuana)	Terpene synthase	TPS	formation of cyclic terpenes through the cyclization of linear terpenes	Terpenoid biosynthesis	561	GluC	0.00583807
Peak_011530	397.223	11.0324	0.151836	LVXVPSKSTIFSVK			Phospho [T9]		Phospho [T9]	1584.85	0.00285	4	248	261	1	3.31	K	K	L	K	A0A3G5EA38	Cannabis sativa (Hemp) (Marijuana)	Tetrahydrocannabinolic acid synthase	THCAS	oxidative cyclization of CBGA, producing THCA	Cannabinoid biosynthesis	535	Trypsin	0.00417918
Peak_011536	397.225	15.9783	0.109656	AHGGVSVFGGVGERTR						1584.81	-0.011143	4	138	153	1	0.01	K	E	A	R	A0A0C5ARS5	Cannabis sativa (Hemp) (Marijuana)	ATP synthase subunit beta	atpB	Produces ATP from ADP	Energy metabolism	498	Trypsin	0.00176072
Peak_011538	397.228	17.7192	0.0639313	LLTIVCTISGL	Carbamidomethyl [C6]				Carbamidomethyl [C6]	1188.68	-0.003118	3	194	204	2	0.32	W	T	L	L	A0A455ZLY7	Cannabis sativa (Hemp) (Marijuana)	Prenyltransferase 3	PT3	transferase activity	Unknown	400	Chymotrypsin	1.89798e-10
Peak_011539	397.22	18.137	0.0641306	GAVRVTVTEKE						1187.65	-0.001044	3	502	512	3	7.01	K	I	G	E	H9A1V7	Cannabis sativa (Hemp) (Marijuana)	Acyl-activating enzyme 5	aae5	unknown	Unknown	575	GluC	5.79252e-10
Peak_011550	397.218	43.6319	0.0856899	ISSAVLGF						792.438	-0.007518	2	120	127	1	2.03	L	G	I	F	A0A0C5AUH1	Cannabis sativa (Hemp) (Marijuana)	Photosystem II CP43 reaction center protein	psbC	Component of PSII	Photosynthesis	473	Chymotrypsin	0.415389
Peak_011554	397.231	40.1993	0.0955689	KSLFLSKRRNEK			Phospho [S2]		Phospho [S2]	1584.85	0.015725	4	250	261	7	5.19	F	N	K	K	A0A0M4RG21	Cannabis sativa (Hemp) (Marijuana)	Ribosomal protein S4	rps4	assembly of the ribosome	Protein metabolism	352	Trypsin	0.445968
Peak_011555	397.232	41.1235	0.0602305	ISSAVLGF						792.438	-0.00477	2	120	127	1	1.29	L	G	I	F	A0A0C5AUH1	Cannabis sativa (Hemp) (Marijuana)	Photosystem II CP43 reaction center protein	psbC	Component of PSII	Photosynthesis	473	Chymotrypsin	0.285193
Peak_011556	397.233	41.7479	0.0455364	MARKGNPISVRLDL				Oxidation [M1]	Oxidation [M1]	1584.88	-0.007636	4	1	14	1	1.16	-	N	M	L	A0A0M3UM22	Cannabis sativa (Hemp) (Marijuana)	Ribosomal protein S3	rps3	assembly of the ribosome	Protein metabolism	548	Chymotrypsin	0.529099
Peak_011571	397.552	18.8441	0.0639419	RKKDVVISGGE						1186.67	-0.008118	3	487	497	1	0.11	D	N	R	E	H9A1V9	Cannabis sativa (Hemp) (Marijuana)	Acyl-activating enzyme 7	aae7	unknown	Unknown	597	GluC
Peak_011582	397.566	19.9333	0.075908	LKVLAGIDTNF						1189.67	0.006012	3	945	955	3	1.61	L	T	L	F	L7X5W8	Boehmeria nivea (Chinese grass) (Urtica nivea)	Cellulose synthase	CesA1	cellulose biosynthesis	Cell wall organisation	1082	Chymotrypsin
Peak_011597	397.721	15.1503	0.0868786	LQASTKF						793.433	-0.006763	2	194	200	2	4.24	K	R	L	F	A0A1V0QSH5	Cannabis sativa (Hemp) (Marijuana)	1-deoxy-D-xylulose-5-phosphate synthase	DXS2	Converts D-glyceraldehyde 3P into 1-deoxy-D-xylulose 5P	Terpenoid biosynthesis	606	Chymotrypsin	1.00527e-06
Peak_011610	397.742	18.5707	0.0836252	VVSSKKF						793.47	0.003934	2	8	14	2	6.53	R	L	V	F	A0A172J1Y1	Boehmeria nivea (Chinese grass) (Urtica nivea)	Small auxin up regulated protein	SAUR05	response to auxin	Phytohormone response	101	Chymotrypsin
Peak_011612	397.733	9.71952	0.0476688	MDIVKLAKWKKDL						1586.92	0.013713	4	1	13	2	4.48	-	I	M	L	A0A172J276	Boehmeria nivea (Chinese grass) (Urtica nivea)	Small auxin up regulated protein	SAUR31	response to auxin	Phytohormone response	152	Chymotrypsin
Peak_011613	397.72	26.29	0.0452295	FSLSDLL						793.422	0.005557	2	54	60	4	10.96	L	D	F	L	A0A0U2H587	Humulus lupulus (European hop)	ATP synthase subunit b, chloroplastic	atpB	Produces ATP from ADP	Energy metabolism	191	Chymotrypsin
Peak_011617	397.863	9.2963	0.034377	MSFFNTSMGGL						1190.51	-0.004356	3	90	100	2	0.12	Y	V	M	L	Q6JXE9	Cannabis sativa (Hemp) (Marijuana)	NAD(P)H-quinone oxidoreductase subunit 5, chloroplastic	ndhF	NDH shuttles electrons from NAD(P)H:plastoquinone to quinones	Photosynthesis	670	Chymotrypsin	0.002653
Peak_011631	397.908	14.7875	0.0467094	TNXESPNNYTQAR			Phospho [T1]		Phospho [T1]	1587.63	-0.003195	4	492	504	1	3.06	K	I	T	R	A0A3G5EA32	Cannabis sativa (Hemp) (Marijuana)	Tetrahydrocannabinolic acid synthase	THCAS	oxidative cyclization of CBGA, producing THCA	Cannabinoid biosynthesis	535	Trypsin
Peak_011635	397.952	9.07988	0.0594152	VPSLSEKWQIHGK			Phospho [S3]		Phospho [S3]	1587.78	0.001483	4	34	46	1	0.79	K	L	V	K	A0A0C5B2H7	Cannabis sativa (Hemp) (Marijuana)	30S ribosomal protein S14	rps14	assembly of the ribosome	Protein metabolism	100	Trypsin
Peak_011646	398.214	15.9459	0.068729	SLLNTTF						794.417	-0.001803	2	367	373	2	0.1	E	Q	S	F	L0N5C8	Cannabis sativa (Hemp) (Marijuana)	Uncharacterized protein	unknown	unknown	Unknown	543	Chymotrypsin	1.94019e-08
Peak_011647	398.213	16.5728	0.121247	XIPETAMVKILEKL				Oxidation [M7]	Oxidation [M7]	1586.9	-0.008874	4	391	404	3	1.49	K	Y	X	L	A0A3G5EA32	Cannabis sativa (Hemp) (Marijuana)	Tetrahydrocannabinolic acid synthase	THCAS	oxidative cyclization of CBGA, producing THCA	Cannabinoid biosynthesis	535	Chymotrypsin	9.15605e-11
Peak_011663	398.22	13.8976	0.0818091	DYKGKGK						794.429	-0.001809	2	301	307	3	8.58	K	S	D	K	A0A219D1T7	Cannabis sativa (Hemp) (Marijuana)	7S vicilin-like protein	Cs7S	nutrient reservoir activity	Seed storage	493	Trypsin	1.08113e-06
Peak_011714	398.497	20.8227	0.0507495	LCKCYLQE	Carbamidomethyl [C2 C4]		Phospho [Y5]		Carbamidomethyl [C2 C4] Phospho [Y5]	1192.47	0.001151	3	448	455	1	8.88	D	A	L	E	A0A1V0QSF8	Cannabis sativa (Hemp) (Marijuana)	Terpene synthase	TPS	formation of cyclic terpenes through the cyclization of linear terpenes	Terpenoid biosynthesis	629	GluC	2.71177e-07
Peak_011739	398.559	17.3627	0.0797183	RRLWITRL			Phospho [T6]		Phospho [T6]	1192.66	-0.009147	3	58	65	2	0.06	F	N	R	L	A0A0C5B2J3	Cannabis sativa (Hemp) (Marijuana)	50S ribosomal protein L20	rpl20	assembly of the ribosome	Protein metabolism	120	Chymotrypsin	3.68848e-08
Peak_011740	398.557	17.9733	0.153474	DLRIPTSYTK						1192.65	0.005059	3	31	40	2	23.77	E	T	D	K	A0A0B4SX31	Cannabis sativa (Hemp) (Marijuana)	Ribulose bisphosphate carboxylase large chain	rbcL	carboxylation of D-ribulose 1,5-bisphosphate	Photosynthesis	312	Trypsin	3.92551e-09
Peak_011747	398.545	10.6239	0.0659853	RDDFIEKDR						1192.58	0.009895	3	343	351	7	25.57	L	S	R	R	A0A0B4SX31	Cannabis sativa (Hemp) (Marijuana)	Ribulose bisphosphate carboxylase large chain	rbcL	carboxylation of D-ribulose 1,5-bisphosphate	Photosynthesis	312	Trypsin	0.0564144
Peak_011749	398.537	13.1486	0.0654156	FLTSTGYKYL						1191.62	0.007868	3	1238	1247	5	2.64	W	N	F	L	A0A0C5APZ4	Cannabis sativa (Hemp) (Marijuana)	Protein Ycf2	ycf2	ATPase of unknown function	Unknown	2302	Chymotrypsin	4.50964e-06
Peak_011794	398.718	23.8602	0.0571877	SGGGYGALL						793.397	0.000686	2	188	196	2	1.62	F	R	S	L	L0N5C8	Cannabis sativa (Hemp) (Marijuana)	Uncharacterized protein	unknown	unknown	Unknown	543	Chymotrypsin
Peak_011796	398.702	13.3478	0.0424643	SKDTIANILTSIR			Phospho [T10 S11]		Phospho [T10 S11]	1590.74	-0.001853	4	2	14	2	3.73	M	N	S	R	A0A0C5APY7	Cannabis sativa (Hemp) (Marijuana)	30S ribosomal protein S8	rps8	assembly of the ribosome	Protein metabolism	134	Trypsin	8.13715e-06
Peak_011798	398.72	9.57912	0.106782	FPLYSRVVEAAPDK						1590.84	0.013916	4	296	309	3	8.96	K	V	F	K	H9A1V6	Cannabis sativa (Hemp) (Marijuana)	Acyl-activating enzyme 4	aae4	unknown	Unknown	723	Trypsin	0.0005756
Peak_011820	398.89	9.85061	0.106287	GGEGVNMQPMNDTF			Phospho [T13]	Oxidation [M10]	Oxidation [M10] Phospho [T13]	1591.57	-0.01366	4	318	331	0	5.35	F	V	G	F	A0A126X0F5	Cannabis sativa (Hemp) (Marijuana)	Putative LOV domain-containing protein	LOV	unknown	Unknown	618	Chymotrypsin	0.00653653
Peak_011821	398.886	10.9026	0.106658	TMNLGGIKTSSVE			Phospho [T9 S10 S11]	Oxidation [M2]	Oxidation [M2] Phospho [T9 S10 S11]	1591.56	0.001687	4	610	622	1	6.19	D	I	T	E	H9A1V6	Cannabis sativa (Hemp) (Marijuana)	Acyl-activating enzyme 4	aae4	unknown	Unknown	723	GluC	1.53617e-05
Peak_011823	398.873	13.1192	0.0939427	FLTSTGYKYL						1191.62	0.007868	3	1238	1247	5	7.78	W	N	F	L	A0A0C5APZ4	Cannabis sativa (Hemp) (Marijuana)	Protein Ycf2	ycf2	ATPase of unknown function	Unknown	2302	Chymotrypsin	0.000639274
Peak_011839	398.973	9.57136	0.0632583	FPLYSRVVEAAPDK						1590.84	0.013916	4	296	309	3	7.99	K	V	F	K	H9A1V6	Cannabis sativa (Hemp) (Marijuana)	Acyl-activating enzyme 4	aae4	unknown	Unknown	723	Trypsin	0.000833981
Peak_011850	399.204	14.3498	0.066598	TYKKEMVVAQSTL			Phospho [T1]	Oxidation [M6]	Oxidation [M6] Phospho [T1]	1592.75	0.002862	4	544	556	3	8.66	R	V	T	L	A0A0M3UM18	Cannabis sativa (Hemp) (Marijuana)	Cytochrome c biogenesis FN	ccmFn	Mitochondrial electron carrier protein	Energy metabolism	575	Chymotrypsin	4.87903e-05
Peak_011852	399.223	9.72157	0.16922	LGIGATLPIDKSLTL			Phospho [S12]		Phospho [S12] : Phospho [T14]	1590.86	-0.008866	4	157	171	2	1.15	W	G	L	L	A0A0C5AS08	Cannabis sativa (Hemp) (Marijuana)	Cytochrome b6-f complex subunit 4	petD	electron transfer between PSII and PSI	Photosynthesis	174	Chymotrypsin	0.0812582
Peak_011855	399.21	12.5638	0.0867132	QGDVVMVLLPNSPE			Phospho [S12]	Oxidation [M6]	Oxidation [M6] Phospho [S12]	1592.72	-8.1e-05	4	83	96	1	1.97	K	Y	Q	E	V5KXG5	Cannabis sativa (Hemp) (Marijuana)	4-coumarate:CoA ligase	4CL	forms 4-coumaroyl-CoA from 4-coumarate	Phenylpropanoid biosynthesis	550	GluC	3.35473e-07
Peak_011866	399.208	34.0961	0.15602	RLSVERNPGNKML			Phospho [S3]		Phospho [S3]	1592.79	0.013253	4	51	63	4	3.74	F	G	R	L	H9A1V4	Cannabis sativa (Hemp) (Marijuana)	Acyl-activating enzyme 2	aae2	unknown	Unknown	662	Chymotrypsin	0.10249
Peak_011867	399.207	36.0695	0.107807	YLDVDRNQENSKL						1592.78	0.005077	4	344	356	5	7.28	Y	E	Y	L	A0A0C5AS14	Cannabis sativa (Hemp) (Marijuana)	Protein TIC 214	ycf1	protein precursor import into chloroplasts	Protein metabolism	356	Chymotrypsin	0.84006
Peak_011868	399.208	37.2648	0.0523842	LLKTLPNTTD			Phospho [T4]		Phospho [T4]	1194.59	-0.000878	3	164	173	3	7.02	E	Y	L	D	H9A1V4	Cannabis sativa (Hemp) (Marijuana)	Acyl-activating enzyme 2	aae2	unknown	Unknown	662	GluC	0.843136
Peak_011869	399.209	38.0079	0.0439106	LLKTLPNTTD			Phospho [T9]		Phospho [T9]	1194.59	-0.000878	3	164	173	3	9.23	E	Y	L	D	H9A1V4	Cannabis sativa (Hemp) (Marijuana)	Acyl-activating enzyme 2	aae2	unknown	Unknown	662	GluC	0.490189
Peak_011872	399.21	40.4251	0.0749687	SMGKKITVDSATLF			Phospho [S10]	Oxidation [M2]	Oxidation [M2] Phospho [S10]	1592.75	0.01469	4	276	289	2	8.2	W	N	S	F	A0A1V0QSG8	Cannabis sativa (Hemp) (Marijuana)	1-deoxy-D-xylulose-5-phosphate reductoisomerase	DXR	Converts 2-C-methyl-D-erythritol 4P into 1-deoxy-D-xylulose 5P	Isoprenoid biosynthesis	472	Chymotrypsin	0.293629
Peak_011924	399.538	8.67507	0.166553	ELTWVTGVVL			Phospho [T6]		Phospho [T6]	1195.59	0.001991	3	132	141	2	12.5	R	G	E	L	A0A0C5APY6	Cannabis sativa (Hemp) (Marijuana)	Cytochrome b6	petB	electron transfer between PSII and PSI	Photosynthesis	232	Chymotrypsin	5.12922e-07
Peak_011925	399.538	10.4368	0.0453412	YKWSNGSKNL						1195.6	-0.009315	3	816	825	4	12.42	R	Q	Y	L	A0A0C5APZ4	Cannabis sativa (Hemp) (Marijuana)	Protein Ycf2	ycf2	ATPase of unknown function	Unknown	2302	Chymotrypsin	6.06003e-06
Peak_011928	399.558	11.5711	0.0488836	DKDLLLFVSF						1195.65	0.00673	3	286	295	5	0.47	F	M	D	F	L0N5C8	Cannabis sativa (Hemp) (Marijuana)	Uncharacterized protein	unknown	unknown	Unknown	543	Chymotrypsin
Peak_011954	399.729	12.4873	0.114095	KRNIFLSIFSNEK						1594.88	0.000773	4	1578	1590	2	12.37	K	K	K	K	A0A0H3W815	Cannabis sativa (Hemp) (Marijuana)	Protein TIC 214	ycf1	protein precursor import into chloroplasts	Protein metabolism	1878	Trypsin	0.000126187
Peak_011955	399.741	13.8171	0.116342	PCAIPIK	Carbamidomethyl [C2]				Carbamidomethyl [C2]	797.447	0.006474	2	1551	1557	0	3.79	K	S	P	K	A0A0H3W815	Cannabis sativa (Hemp) (Marijuana)	Protein TIC 214	ycf1	protein precursor import into chloroplasts	Protein metabolism	1878	Trypsin	1.68076e-05
Peak_011960	399.731	15.5915	0.0795655	HTTTLIL						797.465	-0.007296	2	528	534	1	5.43	L	V	H	L	A0A0C5APY0	Cannabis sativa (Hemp) (Marijuana)	Photosystem I P700 chlorophyll a apoprotein A2	psaB	bind P7, the primary electron donor of PSI	Photosynthesis	734	Chymotrypsin	2.39474e-05
Peak_011962	399.746	16.5928	0.187341	VSXNPRL						797.476	0.002812	2	452	458	1	12.56	Y	A	V	L	A0A3G5EA61	Cannabis sativa (Hemp) (Marijuana)	Cannabidiolic acid synthase	CBDAS	oxidative cyclization of CBGA, producing CBDA	Cannabinoid biosynthesis	505	Chymotrypsin	6.36284e-08
Peak_012011	400.219	10.7221	0.116537	GKYLMRSPTGEVIF						1596.83	0.003455	4	338	351	2	4.85	L	G	G	F	A0A0C5AUH1	Cannabis sativa (Hemp) (Marijuana)	Photosystem II CP43 reaction center protein	psbC	Component of PSII	Photosynthesis	473	Chymotrypsin	0.0646668
Peak_012012	400.242	11.6198	0.0597481	KQGISGPL						798.46	0.004506	2	225	232	1	7.61	R	-	K	L	A0A0C5APY6	Cannabis sativa (Hemp) (Marijuana)	Cytochrome b6	petB	electron transfer between PSII and PSI	Photosynthesis	232	Chymotrypsin	0.000554665
Peak_012014	400.224	12.9875	0.135308	GVGIIGREDVINWGL						1596.86	-0.01528	4	205	219	4	5.09	E	S	G	L	A0A0C5AS19	Cannabis sativa (Hemp) (Marijuana)	NADH-quinone oxidoreductase subunit D	ndhH	NDH-1 shuttles electrons from NADH to quinones	Energy metabolism	393	Chymotrypsin	0.000169553
Peak_012021	400.236	17.1071	0.105657	ITLLVDEIIGL						1197.72	-0.004572	3	27	37	2	4.87	L	C : Y	I	L	A0A0C5B2L0	Cannabis sativa (Hemp) (Marijuana)	Cytochrome c biogenesis protein CcsA	ccsA	biogenesis of c-type cytochromes	Energy metabolism	320	Chymotrypsin	4.20376e-07
Peak_012022	400.236	18.2286	0.109934	NGGALQKELIR						1197.68	-0.001146	3	115	125	3	2.28	K	F	N	R	V5KWZ6	Cannabis sativa (Hemp) (Marijuana)	Phenylalanine ammonia-lyase	PAL	Catalyses L-phenylalanine = trans-cinnamate + ammonia	Phenylpropanoid biosynthesis	707	Trypsin	7.602e-12
Peak_012023	400.224	23.003	0.0592954	EAIVAALL						798.485	-0.004085	2	144	151	1	6.12	L	M	E	L	A0A455ZIL7	Cannabis sativa (Hemp) (Marijuana)	Prenyltransferase 6	PT6	transferase activity	Unknown	397	Chymotrypsin
Peak_012037	400.256	24.7386	0.0766098	KVGLXIR						798.508	-0.006881	2	102	108	1	1.36	K	T	K	R	A0A3G5ECJ1	Cannabis sativa (Hemp) (Marijuana)	Tetrahydrocannabinolic acid synthase	THCAS	oxidative cyclization of CBGA, producing THCA	Cannabinoid biosynthesis	545	Trypsin
Peak_012048	400.257	24.8847	0.0734347	KVGLXIR						798.508	-0.006881	2	102	108	1	2.3	K	T	K	R	A0A3G5ECJ1	Cannabis sativa (Hemp) (Marijuana)	Tetrahydrocannabinolic acid synthase	THCAS	oxidative cyclization of CBGA, producing THCA	Cannabinoid biosynthesis	545	Trypsin
Peak_012049	400.247	26.0064	0.0803426	EAIVAALL						798.485	-0.007567	2	144	151	2	1.27	L	M	E	L	A0A455ZIL7	Cannabis sativa (Hemp) (Marijuana)	Prenyltransferase 6	PT6	transferase activity	Unknown	397	Chymotrypsin	2.69188e-05
Peak_012068	400.548	10.7391	0.0850827	LTDFWVPPPK						1198.64	-0.00975	3	91	100	4	0.65	L	R	L	K	A0A0M4S7N5	Cannabis sativa (Hemp) (Marijuana)	Succinate dehydrogenase subunit 3	sdh3	electron transport chain and TCA cycle	Energy metabolism	103	Trypsin	0.0476025
Peak_012071	400.561	13.226	0.148365	RTGSIVDVPAGK						1198.67	-0.000129	3	42	53	1	20.3	K	A	R	K	A0A0M5M1Z3	Cannabis sativa (Hemp) (Marijuana)	ATP synthase subunit alpha	atpA	Produces ATP from ADP	Energy metabolism	509	Trypsin	0.00137379
Peak_012074	400.531	33.2995	0.030131	LNNISFWLL			Phospho [S5]		Phospho [S5]	1198.58	-0.011298	3	100	108	4	13.9	R	P	L	L	A0A0M4S7M0	Cannabis sativa (Hemp) (Marijuana)	Cytochrome c oxidase subunit 1	cox1	electron transfer	Energy metabolism	539	Chymotrypsin
Peak_012078	400.577	18.0319	0.132707	EKASQQVAKPL						1197.67	0.010085	3	301	311	0	14.83	L	Y	E	L	A0A1V0QSH3	Cannabis sativa (Hemp) (Marijuana)	3-hydroxy-3-methylglutaryl coenzyme A synthase	hmgS	forms HMG-CoA	Isoprenoid biosynthesis	451	Chymotrypsin	0.00419969
Peak_012081	400.565	10.1295	0.0367579	FRETLLGKR			Phospho [T4]		Phospho [T4]	1198.62	0.006577	3	1	9	2	0.16	- : R	V	F	R	A0A0C5AUF5	Cannabis sativa (Hemp) (Marijuana)	DNA-directed RNA polymerase subunit beta	rpoC1	transcription of DNA into RNA	Transcription	683	Trypsin	0.0282748
Peak_012085	400.682	26.6173	0.028949	ASHLSYVGESILDE			Phospho [Y6]		Phospho [Y6]	1598.69	0.01498	4	155	168	5	5.38	E	A	A	E	A0A1V0QSF3	Cannabis sativa (Hemp) (Marijuana)	Terpene synthase	TPS	formation of cyclic terpenes through the cyclization of linear terpenes	Terpenoid biosynthesis	551	GluC
Peak_012089	400.737	19.6438	0.0992701	NARQGVR						799.441	-0.007931	2	373	379	1	8.53	L	Y	N	R	H9A1V8	Cannabis sativa (Hemp) (Marijuana)	Acyl-activating enzyme 6	aae6	unknown	Unknown	569	Trypsin	1.00687e-07
Peak_012097	400.738	12.8771	0.103039	KEAPLSR						799.455	0.006284	2	87	93	3	7.03	D	L	K	R	A0A1V0QSI2	Cannabis sativa (Hemp) (Marijuana)	4-(cytidine 5'-diphospho)-2-C-methyl-D-erythritol kinase	CMK	Adds 2-phosphate�to 4-CDP-2-C-methyl-D-erythritol	Terpenoid biosynthesis	408	Trypsin	8.62321e-06
Peak_012099	400.73	17.1368	0.0828792	LNIAITR						799.492	0.00121	2	103	109	1	33.49	K	I	L	R	A0A0C5ART6	Cannabis sativa (Hemp) (Marijuana)	30S ribosomal protein S3, chloroplastic	rps3	assembly of the ribosome	Protein metabolism	155	Trypsin	3.93487e-08
Peak_012102	400.712	9.36741	0.0594891	SIVLIPLPTRSML			Phospho [S1 S11]		Phospho [S1 S11]	1598.79	-0.002631	4	114	126	2	3.13	E	F	S	L	A0A0M4RG15	Cannabis sativa (Hemp) (Marijuana)	NADH dehydrogenase subunit 2	nad2	ATP synthesis	Energy metabolism	488	Chymotrypsin	3.06159e-06
Peak_012108	400.739	30.874	0.0363981	LTVALHF						799.459	0.004209	2	134	140	2	0.17	E	V	L	F	A0A1V0QSH6	Cannabis sativa (Hemp) (Marijuana)	1-deoxy-D-xylulose-5-phosphate synthase	DXPS1	Converts D-glyceraldehyde 3P into 1-deoxy-D-xylulose 5P	Terpenoid biosynthesis	730	Chymotrypsin
Peak_012114	400.886	11.3325	0.0475756	VSVFSHREFFAD			Phospho [S2 S5]		Phospho [S2 S5]	1599.62	-0.014516	4	2170	2181	4	9.43	F	E	V	D	A0A0C5APZ4	Cannabis sativa (Hemp) (Marijuana)	Protein Ycf2	ycf2	ATPase of unknown function	Unknown	2302	GluC	7.01711e-05
Peak_012115	400.886	12.1035	0.063222	VISALHQVSGDAED			Phospho [S3 S9]		Phospho [S3 S9]	1599.62	-0.003287	4	74	87	2	0.26	E	I	V	D	Q5TIP9	Cannabis sativa (Hemp) (Marijuana)	Putative kinesin heavy chain	kin	microtubule-based movement	Cytoskeleton	145	GluC	0.0123615
Peak_012161	401.245	12.7322	0.123576	RDKIRNSTPL						1198.68	-0.011329	3	66	75	0	0.81	W	H	R	L	A0A1V0QSG7	Cannabis sativa (Hemp) (Marijuana)	3-hydroxy-3-methylglutaryl coenzyme A reductase	hmgR	synthesizes (R)-mevalonate from acetyl-CoA	Isoprenoid biosynthesis	572	Chymotrypsin	0.000111575
Peak_012162	401.248	14.3317	0.132556	ELRSLAL						800.476	7.9e-05	2	1045	1051	3	0.15	R	E	E	L	A0A0C5ARQ8	Cannabis sativa (Hemp) (Marijuana)	DNA-directed RNA polymerase subunit beta	rpoB	transcription of DNA into RNA	Transcription	1070	Chymotrypsin	0.000135484
Peak_012165	401.253	17.5497	0.101894	SIVLKEL						800.501	0.006322	2	135	141	2	14.14	W	S	S	L	H9A1V6	Cannabis sativa (Hemp) (Marijuana)	Acyl-activating enzyme 4	aae4	unknown	Unknown	723	Chymotrypsin	8.50077e-09
Peak_012170	401.222	22.0223	0.117887	IVFSKVKQGLGGNVR						1600.94	-0.013023	4	374	388	2	3.5	K	L	I	R	H9A1V4	Cannabis sativa (Hemp) (Marijuana)	Acyl-activating enzyme 2	aae2	unknown	Unknown	662	Trypsin
Peak_012182	401.233	22.5313	0.0545801	VVDLLAPYRR						1200.7	8.3e-05	3	101	110	1	7.7	K	G	V	R	A0A0C5ARS5	Cannabis sativa (Hemp) (Marijuana)	ATP synthase subunit beta	atpB	Produces ATP from ADP	Energy metabolism	498	Trypsin
Peak_012187	401.233	25.4253	0.0738773	PRGYVPL						800.454	-0.002518	2	81	87	2	1.08	K	E	P	L	A0A172J249	Boehmeria nivea (Chinese grass) (Urtica nivea)	Small auxin up regulated protein	SAUR70	response to auxin	Phytohormone response	183	Chymotrypsin
Peak_012224	401.55	17.097	0.101444	TGSLLDGVQLAE						1201.62	0.007668	3	375	386	1	4.5	E	T	T	E	A0A0M5M254	Cannabis sativa (Hemp) (Marijuana)	Maturase R	matR	assists in splicing introns	Transcription	651	GluC
Peak_012240	401.705	27.0717	0.0877791	ADAGEGGLKLSPWFR						1602.82	-0.004446	4	258	272	1	5.86	K	L	A	R	A0A1V0QSG5	Cannabis sativa (Hemp) (Marijuana)	Isopentenyl-diphosphate delta-isomerase	IDI	Converts isopentenyl diphosphate into dimethylallyl diphosphate	Isoprenoid biosynthesis	304	Trypsin
Peak_012241	401.721	10.8319	0.189784	VGQDQKK						801.434	-0.004952	2	41	47	1	0.46	Y	R	V	K	A0A172J232	Boehmeria nivea (Chinese grass) (Urtica nivea)	Small auxin up regulated protein	SAUR49	response to auxin	Phytohormone response	98	Trypsin	0.0026915
Peak_012246	401.731	14.7779	0.136187	VVVLLPSIFFSFR			Phospho [S11]		Phospho [S11]	1602.86	-0.010153	4	19	31	4	8.7	L	R	V	R	H9A8L1	Cannabis sativa (Hemp) (Marijuana)	Acyl-activating enzyme 12	aae12	unknown	Unknown	757	Trypsin	0.000299169
Peak_012249	401.745	17.3756	0.108916	GEREIXLGFVDLLR						1602.87	0.015072	4	330	343	4	3.77	E	D	G	R	Q9G127	Cannabis sativa (Hemp) (Marijuana)	Ribulose bisphosphate carboxylase large chain	rbcL	carboxylation of D-ribulose 1,5-bisphosphate	Photosynthesis	468	Trypsin	1.0798e-07
Peak_012254	401.743	19.6636	0.0701999	WLLGASR						801.45	0.006077	2	103	109	0	1.6	R	K	W	R	A0A0C5ARU3	Cannabis sativa (Hemp) (Marijuana)	Ribosomal protein S7	rps7	assembly of the ribosome	Protein metabolism	155	Trypsin	8.16096e-07
Peak_012263	401.878	9.96899	0.0616612	PISIYMKKK			Phospho [S3]	Oxidation [M6]	Oxidation [M6] Phospho [S3]	1202.61	-0.003214	3	1914	1922	2	1.09	D	S	P	K	A0A0C5APZ4	Cannabis sativa (Hemp) (Marijuana)	Protein Ycf2	ycf2	ATPase of unknown function	Unknown	2302	Trypsin	2.20343e-06
Peak_012264	401.877	10.4945	0.0710076	TLFPQDLLQE						1202.62	-0.008127	3	796	805	5	7.12	E	K	T	E	A0A0C5ARX9	Cannabis sativa (Hemp) (Marijuana)	DNA-directed RNA polymerase subunit beta	rpoB	transcription of DNA into RNA	Transcription	1393	GluC	0.00161398
Peak_012276	401.912	9.15863	0.0624813	ANWYHSGYTPSLE			Phospho [Y4]		Phospho [Y4]	1603.63	-0.011907	4	402	414	0	3.9	E	E	A	E	A0A1V0QSG0	Cannabis sativa (Hemp) (Marijuana)	Terpene synthase	TPS	formation of cyclic terpenes through the cyclization of linear terpenes	Terpenoid biosynthesis	573	GluC
Peak_012298	402.232	14.3644	0.0775835	SLHKTVRRK			Phospho [S1]		Phospho [S1]	1203.66	0.002149	3	84	92	3	2.88	E	T	S	K	A0A1V0QSG3	Cannabis sativa (Hemp) (Marijuana)	4-hydroxy-3-methylbut-2-en-1-yl diphosphate synthase	HDS	Converts (E)-4-hydroxy-3-methylbut-2-en-1-yl-2P into 2-C-methyl-D-erythritol 2,4-cyclo-2P	Terpenoid biosynthesis	748	Trypsin	5.45073e-05
Peak_012300	402.227	16.049	0.0728204	LLNTKNQINF						1203.66	-0.008864	3	243	252	3	3.08	Y	D	L	F	A0A0M3UM22	Cannabis sativa (Hemp) (Marijuana)	Ribosomal protein S3	rps3	assembly of the ribosome	Protein metabolism	548	Chymotrypsin	8.68968e-08
Peak_012302	402.24	18.537	0.324187	VSKNSRL						802.466	0.007554	2	472	478	0	4.72	Y	A	V	L	A0A0E3TIL5	Cannabis sativa (Hemp) (Marijuana)	Cannabidiolic acid synthase	CBDAS	oxidative cyclization of CBGA, producing CBDA	Cannabinoid biosynthesis	544	Chymotrypsin	2.62543e-07
Peak_012306	402.228	12.1579	0.233804	KVLKSGGAPLGKELE			Phospho [S5]		Phospho [S5]	1604.85	-0.007328	4	312	326	4	2.66	L	D	K	E	V5KXG5	Cannabis sativa (Hemp) (Marijuana)	4-coumarate:CoA ligase	4CL	forms 4-coumaroyl-CoA from 4-coumarate	Phenylpropanoid biosynthesis	550	GluC	6.27306e-05
Peak_012307	402.219	21.8151	0.0785104	KNILVIGPVPGQKY			Phospho [Y14]		Phospho [Y14]	1604.87	-0.004902	4	145	158	3	16.73	K	S	K	Y	A0A0C5B2I8	Cannabis sativa (Hemp) (Marijuana)	Cytochrome f	petA	electron transfer	Photosynthesis	320	Chymotrypsin
Peak_012311	402.237	23.369	0.0976773	NLPILSF						802.459	0.004602	2	344	350	1	2.75	Y	L	N	F	A0A219D2X4	Cannabis sativa (Hemp) (Marijuana)	Edestin 3	ede3A	nutrient reservoir activity	Seed storage	493	Chymotrypsin
Peak_012362	402.535	11.2008	0.0701356	QRMLSYLSK			Phospho [S8]		Phospho [S8]	1204.57	0.001945	3	61	69	1	2.17	R	K	Q	K	A0A0C5AUK1	Cannabis sativa (Hemp) (Marijuana)	30S ribosomal protein S15, chloroplastic	rps15	assembly of the ribosome	Protein metabolism	90	Trypsin	2.06617e-05
Peak_012372	402.723	11.8144	0.129456	ITRSEAK						803.45	-0.005717	2	274	280	1	2.26	R	W	I	K	A7IZZ1	Cannabis sativa (Hemp) (Marijuana)	(-)-limonene synthase, chloroplastic	TPS1	monoterpene (C1) olefins biosynthesis	Terpenoid biosynthesis	622	Trypsin	0.00085569
Peak_012373	402.725	12.7656	0.0853838	LLQDPAF						802.423	-0.005319	2	20	26	3	1.82	E	E	L	F	A0A1V0QSH0	Cannabis sativa (Hemp) (Marijuana)	Transferase FPPS1	FPPS1	geranyltransferase activity	Isoprenoid biosynthesis	341	Chymotrypsin	1.19927e-06
Peak_012374	402.713	13.531	0.109066	TVTSHFL						803.418	-0.007984	2	99	105	1	1.01	F	I	T	L	A0A0M4RG07	Cannabis sativa (Hemp) (Marijuana)	ATP synthase subunit a	atpI	Produces ATP from ADP	Energy metabolism	239	Chymotrypsin	3.74695e-08
Peak_012376	402.725	15.7734	0.112467	NLPILRFLQLTAE			Phospho [T11]		Phospho [T11]	1606.85	-0.003926	4	345	357	6	4.35	Y	R	N	E	A0A090CXP8	Cannabis sativa (Hemp) (Marijuana)	Edestin 2	ede2C	nutrient reservoir activity	Seed storage	491	GluC	2.25979e-07
Peak_012383	402.73	28.2799	0.0403179	ETFPVVL						803.443	0.001577	2	344	350	0	7	F	V	E	L	A0A0H3W6F4	Cannabis sativa (Hemp) (Marijuana)	Photosystem II CP47 reaction center protein	psbB	Component of PSII	Photosynthesis	508	Chymotrypsin
Peak_012385	402.734	25.1675	0.0499337	LAKSIGSE						803.439	0.00655	2	241	248	1	2.07	E	G	L	E	A0A1V0QSH4	Cannabis sativa (Hemp) (Marijuana)	Transferase GPPS large subunit	GPPS	transferase activity	Isoprenoid biosynthesis	393	GluC
Peak_012394	402.885	11.4266	0.0553287	SSKAAITSFYMF			Phospho [S1 S8 Y10]	Oxidation [M11]	Oxidation [M11] Phospho [S1 S8 Y10] : Oxidation [M11] Phospho [S2 S8 Y10]	1607.54	-0.001135	4	370	381	3	3.25	L	I	S	F	A0A455ZIL7	Cannabis sativa (Hemp) (Marijuana)	Prenyltransferase 6	PT6	transferase activity	Unknown	397	Chymotrypsin	4.35167e-05
Peak_012396	402.896	17.067	0.0939732	GPGRGGTCDISAWD	Carbamidomethyl [C8]		Phospho [T7 S11]		Carbamidomethyl [C8] Phospho [T7 S11]	1607.55	0.014385	4	561	574	2	0.27	D	A	G	D	A0A0C5APY0	Cannabis sativa (Hemp) (Marijuana)	Photosystem I P700 chlorophyll a apoprotein A2	psaB	bind P7, the primary electron donor of PSI	Photosynthesis	734	GluC
Peak_012401	402.901	14.494	0.120961	MVRVGGSLKNK				Oxidation [M1]	Oxidation [M1]	1203.68	-0.009757	3	185	195	2	1.64	R	E	M	K	A0A0M4S8F3	Cannabis sativa (Hemp) (Marijuana)	ATP synthase subunit 4	atp4	Produces ATP from ADP	Energy metabolism	198	Trypsin
Peak_012404	402.899	21.1465	0.0510687	GPGRGGTCDISAWD	Carbamidomethyl [C8]		Phospho [T7 S11]		Carbamidomethyl [C8] Phospho [T7 S11]	1607.55	0.010721	4	561	574	1	2.23	D	A	G	D	A0A0C5APY0	Cannabis sativa (Hemp) (Marijuana)	Photosystem I P700 chlorophyll a apoprotein A2	psaB	bind P7, the primary electron donor of PSI	Photosynthesis	734	GluC	0.215437
Peak_012439	403.228	14.1279	0.0739262	AVIFFPILTHLMK			Phospho [T9]		Phospho [T9]	1608.85	0.003292	4	130	142	0	2.8	E	H	A	K	A0A172J1Z7	Boehmeria nivea (Chinese grass) (Urtica nivea)	Small auxin up regulated protein	SAUR20	response to auxin	Phytohormone response	147	Trypsin	5.39039e-05
Peak_012442	403.228	16.5779	0.110283	AMLLGSTL						804.442	-0.001007	2	628	635	2	0.02	F	F	A	L	A0A0M4RVP1	Cannabis sativa (Hemp) (Marijuana)	NADH-ubiquinone oxidoreductase chain 5	nad5	Core subunit of the mitochondrial membrane respiratory chain	Energy metabolism	669	Chymotrypsin	4.27862e-09
Peak_012447	403.213	10.3206	0.0529907	LTKEVMIDGW				Oxidation [M6]	Oxidation [M6]	1206.6	0.009026	3	487	496	3	5.93	D	F	L	W	H9A1V4	Cannabis sativa (Hemp) (Marijuana)	Acyl-activating enzyme 2	aae2	unknown	Unknown	662	Chymotrypsin	5.44146e-06
Peak_012449	403.214	13.4396	0.0841935	GGLDVTKD						803.403	0.007274	2	89	96	2	3.78	R	D	G	D	A0A3G3ND27	Cannabis sativa (Hemp) (Marijuana)	Ribulose bisphosphate carboxylase large chain	rbcL	carboxylation of D-ribulose 1,5-bisphosphate	Photosynthesis	108	GluC	2.42708e-06
Peak_012450	403.225	24.8144	0.167683	EVNILAF						804.438	0.003591	2	2	8	1	5.25	M	I	E	F	A0A0C5APX9	Cannabis sativa (Hemp) (Marijuana)	Photosystem II reaction center protein M	psbM	Component of PSII	Photosynthesis	34	Chymotrypsin	0.000658127
Peak_012460	403.245	21.1246	0.133123	LVXVPSK						804.475	0.002329	2	248	254	0	11.64	K	S	L	K	A0A3G5EA38	Cannabis sativa (Hemp) (Marijuana)	Tetrahydrocannabinolic acid synthase	THCAS	oxidative cyclization of CBGA, producing THCA	Cannabinoid biosynthesis	535	Trypsin	4.3616e-08
Peak_012461	403.245	21.9925	0.0689377	LVXVPSK						804.475	0.002329	2	248	254	0	9.47	K	S	L	K	A0A3G5EA38	Cannabis sativa (Hemp) (Marijuana)	Tetrahydrocannabinolic acid synthase	THCAS	oxidative cyclization of CBGA, producing THCA	Cannabinoid biosynthesis	535	Trypsin
Peak_012495	403.458	8.77998	0.155759	AMRIGTNHGSLSDR			Phospho [S10]	Oxidation [M2]	Oxidation [M2] Phospho [S10]	1609.7	0.00587	4	238	251	1	1.62	R	I	A	R	A0A1V0QSG3	Cannabis sativa (Hemp) (Marijuana)	4-hydroxy-3-methylbut-2-en-1-yl diphosphate synthase	HDS	Converts (E)-4-hydroxy-3-methylbut-2-en-1-yl-2P into 2-C-methyl-D-erythritol 2,4-cyclo-2P	Terpenoid biosynthesis	748	Trypsin
Peak_012506	403.56	15.042	0.109293	IQVVKKEILSSNHD						1608.88	0.009225	4	54	67	2	1.25	L	Q	I	D	A0A1V0QSF3	Cannabis sativa (Hemp) (Marijuana)	Terpene synthase	TPS	formation of cyclic terpenes through the cyclization of linear terpenes	Terpenoid biosynthesis	551	GluC
Peak_012507	403.563	10.1756	0.0677787	AVAGLLTVGFNF						1207.66	0.008363	3	184	195	3	8.25	F	G	A	F	A0A455ZJL3	Cannabis sativa (Hemp) (Marijuana)	Prenyltransferase 5	PT5	transferase activity	Unknown	384	Chymotrypsin	3.26188e-05
Peak_012521	403.713	11.3067	0.212496	QLFTNAL						805.433	0.002453	2	386	392	2	5.43	L	Q	Q	L	A7IZZ1	Cannabis sativa (Hemp) (Marijuana)	(-)-limonene synthase, chloroplastic	TPS1	monoterpene (C1) olefins biosynthesis	Terpenoid biosynthesis	622	Chymotrypsin	0.00180468
Peak_012522	403.709	31.2909	0.0762049	AGGTMTGVL						805.4	0.000602	2	393	401	0	0.86	R	S	A	L	A0A1V0QSG8	Cannabis sativa (Hemp) (Marijuana)	1-deoxy-D-xylulose-5-phosphate reductoisomerase	DXR	Converts 2-C-methyl-D-erythritol 4P into 1-deoxy-D-xylulose 5P	Isoprenoid biosynthesis	472	Chymotrypsin
Peak_012523	403.726	12.1501	0.0732756	KSNVMLLSHATLAF			Phospho [T11]		Phospho [T11]	1610.79	0.008049	4	344	357	3	1.56	F	W	K	F	A0A455ZJ77	Cannabis sativa (Hemp) (Marijuana)	Prenyltransferase 7	PT7	transferase activity	Unknown	397	Chymotrypsin	0.000281906
Peak_012524	403.717	12.8761	0.0959961	TITNTKE						805.418	-0.006237	2	461	467	1	6.26	R	I	T	E	A0A1V0QSH1	Cannabis sativa (Hemp) (Marijuana)	Terpene synthase	TPS	formation of cyclic terpenes through the cyclization of linear terpenes	Terpenoid biosynthesis	594	GluC	0.00047475
Peak_012525	403.721	13.6958	0.0977093	AIYRIVAIDVRSR			Phospho [S12]		Phospho [S12]	1610.87	0.016046	4	15	27	3	3.03	R	R	A	R	A0A0C5ARQ1	Cannabis sativa (Hemp) (Marijuana)	30S ribosomal protein S16, chloroplastic	rps16	assembly of the ribosome	Protein metabolism	89	Trypsin	1.4861e-06
Peak_012526	403.728	14.3333	0.0690083	MVVSFSGVKLSMAKK						1610.89	0.006298	4	100	114	4	5.02	K	G	M	K	I6WIE9	Cannabis sativa (Hemp) (Marijuana)	Chalcone isomerase-like protein	CILP	lyase activity	Unknown	214	Trypsin	4.90761e-05
Peak_012527	403.718	15.1469	0.096692	TRFRKHHRGRMK						1608.9	-0.008048	4	7	18	5	1.06	R	G	T	K	A0A0H3W8B6	Cannabis sativa (Hemp) (Marijuana)	50S ribosomal protein L16	rpl16	assembly of the ribosome	Protein metabolism	135	Trypsin	9.3429e-07
Peak_012528	403.73	16.2825	0.104681	IGIXDPK						804.438	0.002365	2	468	474	1	1.76	D	X	I	K	A0A3G5EAL5	Cannabis sativa (Hemp) (Marijuana)	Cannabidiolic acid synthase	CBDAS	oxidative cyclization of CBGA, producing CBDA	Cannabinoid biosynthesis	504	Trypsin	6.2657e-08
Peak_012533	403.742	21.0855	0.133903	ILYNIGL						804.475	0.002344	2	74	80	2	1.35	Y	I	I	L	A0A0C5AUH7	Cannabis sativa (Hemp) (Marijuana)	Photosystem I assembly protein Ycf3	ycf3	assembly of the PSI complex	Photosynthesis	168	Chymotrypsin
Peak_012540	403.721	32.6308	0.0360949	KPWHPHGLHQLVY						1610.85	0.000589	4	54	66	3	2.95	L	Y	K	Y	H9A1V6	Cannabis sativa (Hemp) (Marijuana)	Acyl-activating enzyme 4	aae4	unknown	Unknown	723	Chymotrypsin
Peak_012545	403.875	10.3062	0.0604266	AVAGLLTVGFNF						1207.66	0.008363	3	184	195	3	10.66	F	G	A	F	A0A455ZJL3	Cannabis sativa (Hemp) (Marijuana)	Prenyltransferase 5	PT5	transferase activity	Unknown	384	Chymotrypsin	1.68165e-05
Peak_012547	403.892	11.848	0.0967173	LLTTSSQLFSL						1208.67	0.009475	3	353	363	4	16.45	L	-	L	L	A0A0C5APZ2	Cannabis sativa (Hemp) (Marijuana)	NADH-quinone oxidoreductase subunit H	ndhA	NDH-1 shuttles electrons from NADH to quinones	Energy metabolism	363	Chymotrypsin	5.83765e-06
Peak_012550	403.889	13.9416	0.0689955	FLNKSKNLMD						1208.62	0.006676	3	119	128	3	2.18	F	R	F	D	A0A0M4R4P3	Cannabis sativa (Hemp) (Marijuana)	Succinate dehydrogenase subunit 4	sdh4	electron transport chain and TCA cycle	Energy metabolism	180	GluC
Peak_012588	404.221	12.0147	0.213217	SYTSRLNKLEKD			Phospho [Y2 T3]		Phospho [Y2 T3]	1612.69	0.013331	4	103	114	1	6.06	E	V	S	D	A7IZZ1	Cannabis sativa (Hemp) (Marijuana)	(-)-limonene synthase, chloroplastic	TPS1	monoterpene (C1) olefins biosynthesis	Terpenoid biosynthesis	622	GluC	0.000786352
Peak_012590	404.223	13.6837	0.108416	MVFPGLK				Oxidation [M1]	Oxidation [M1]	806.436	0.005402	2	88	94	0	17.65	K	K	M	K	P00053	Cannabis sativa (Hemp) (Marijuana)	Cytochrome c	cytC	Mitochondrial electron carrier protein	Energy metabolism	111	Trypsin	1.48998e-05
Peak_012593	404.23	16.2393	0.128053	VEPHGLR						806.44	0.005466	2	617	623	2	0.93	L	L	V	R	A0A1V0QSH6	Cannabis sativa (Hemp) (Marijuana)	1-deoxy-D-xylulose-5-phosphate synthase	DXPS1	Converts D-glyceraldehyde 3P into 1-deoxy-D-xylulose 5P	Terpenoid biosynthesis	730	Trypsin	1.95053e-06
Peak_012595	404.227	18.0664	0.143605	LLPEGTRLVVSLR			Phospho [T6 S11]		Phospho [T6 S11]	1611.82	0.007059	4	516	528	2	7.44	K	G	L	R	A0A1V0QSG3	Cannabis sativa (Hemp) (Marijuana)	4-hydroxy-3-methylbut-2-en-1-yl diphosphate synthase	HDS	Converts (E)-4-hydroxy-3-methylbut-2-en-1-yl-2P into 2-C-methyl-D-erythritol 2,4-cyclo-2P	Terpenoid biosynthesis	748	Trypsin	1.95987e-10
Peak_012646	404.562	12.9785	0.0804605	SIVSVSLLAIE			Phospho [S1]		Phospho [S1] : Phospho [S4] : Phospho [S6]	1209.63	-0.002009	3	119	129	2	10.65	L	K	S	E	A0A455ZIL7	Cannabis sativa (Hemp) (Marijuana)	Prenyltransferase 6	PT6	transferase activity	Unknown	397	GluC	0.0049598
Peak_012655	404.543	10.1408	0.0976331	KIILSGNGDTL			Phospho [S5]		Phospho [S5]	1209.6	-0.004921	3	31	41	3	0.84	D	S	K	L	A0A0C5ARQ8	Cannabis sativa (Hemp) (Marijuana)	DNA-directed RNA polymerase subunit beta	rpoB	transcription of DNA into RNA	Transcription	1070	Chymotrypsin	0.000234668
Peak_012661	404.594	20.6345	0.0982796	AILGIQISTSK			Phospho [S10]		Phospho [S10] : Phospho [S8] : Phospho [T9]	1209.64	-0.005466	3	761	771	0	5.1	R	E	A	K	A0A0C5ARQ8	Cannabis sativa (Hemp) (Marijuana)	DNA-directed RNA polymerase subunit beta	rpoB	transcription of DNA into RNA	Transcription	1070	Trypsin
Peak_012676	404.728	28.0457	0.0569112	LSDTFLL						807.438	-0.00122	2	432	438	4	1.66	L	D	L	L	A0A126X0F5	Cannabis sativa (Hemp) (Marijuana)	Putative LOV domain-containing protein	LOV	unknown	Unknown	618	Chymotrypsin
Peak_012678	404.724	15.4822	0.0947114	LKPRFANSCPLTPL	Carbamidomethyl [C9]				Carbamidomethyl [C9]	1612.88	-0.00252	4	10	23	3	0.85	E	G	L	L	H9A1V7	Cannabis sativa (Hemp) (Marijuana)	Acyl-activating enzyme 5	aae5	unknown	Unknown	575	Chymotrypsin	0.000688469
Peak_012686	404.877	10.2169	0.176464	DGLLDGKTKW			Phospho [T8]		Phospho [T8]	1211.56	-0.007117	3	672	681	2	5.79	L	R	D	W	A0A1V0QSH6	Cannabis sativa (Hemp) (Marijuana)	1-deoxy-D-xylulose-5-phosphate synthase	DXPS1	Converts D-glyceraldehyde 3P into 1-deoxy-D-xylulose 5P	Terpenoid biosynthesis	730	Chymotrypsin	0.000926179
Peak_012692	404.894	17.0548	0.105183	SSHCITMMEPVND	Carbamidomethyl [C4]		Phospho [S1]	Oxidation [M7]	Carbamidomethyl [C4] Oxidation [M7] Phospho [S1] : Carbamidomethyl [C4] Oxidation [M7] Phospho [S2] : Carbamidomethyl [C4] Oxidation [M8] Phospho [S1] : Carbamidomethyl [C4] Oxidation [M8] Phospho [S2]	1615.57	-0.013233	4	482	494	1	3.6	E	G	S	D	A0A1V0QSF5	Cannabis sativa (Hemp) (Marijuana)	3-hydroxy-3-methylglutaryl coenzyme A reductase	hmgR	synthesizes (R)-mevalonate from acetyl-CoA	Isoprenoid biosynthesis	588	GluC	3.00024e-07
Peak_012730	405.193	32.4159	0.0817314	LRQHGLNVSSSIF			Phospho [S9 S11]		Phospho [S9 S11]	1616.71	0.012644	4	116	128	2	1.27	L	E	L	F	A0A1V0QSF6	Cannabis sativa (Hemp) (Marijuana)	Terpene synthase	TPS	formation of cyclic terpenes through the cyclization of linear terpenes	Terpenoid biosynthesis	551	Chymotrypsin
Peak_012732	405.215	21.6704	0.208989	RTESLGF						808.408	0.001479	2	326	332	2	1.71	L	V	R	F	H9A1V7	Cannabis sativa (Hemp) (Marijuana)	Acyl-activating enzyme 5	aae5	unknown	Unknown	575	Chymotrypsin
Peak_012751	405.225	13.4189	0.098366	IPTSYTK						808.433	0.000326	2	34	40	0	25.91	R	T	I	K	A0A0B4SX31	Cannabis sativa (Hemp) (Marijuana)	Ribulose bisphosphate carboxylase large chain	rbcL	carboxylation of D-ribulose 1,5-bisphosphate	Photosynthesis	312	Trypsin	0.000109585
Peak_012752	405.228	14.2305	0.0932584	IPTSYTK						808.433	-0.000102	2	34	40	0	20.98	R	T	I	K	A0A0B4SX31	Cannabis sativa (Hemp) (Marijuana)	Ribulose bisphosphate carboxylase large chain	rbcL	carboxylation of D-ribulose 1,5-bisphosphate	Photosynthesis	312	Trypsin	3.77451e-05
Peak_012755	405.22	16.774	0.100659	LSVSFQE						808.397	0.007099	2	141	147	0	1.91	E	E	L	E	H9A1V6	Cannabis sativa (Hemp) (Marijuana)	Acyl-activating enzyme 4	aae4	unknown	Unknown	723	GluC	0.000108004
Peak_012757	405.227	18.4498	0.0979536	TIKGVVL			Phospho [T1]		Phospho [T1]	808.446	0.002277	2	78	84	0	0.87	F	F	T	L	A0A0C5APZ4	Cannabis sativa (Hemp) (Marijuana)	Protein Ycf2	ycf2	ATPase of unknown function	Unknown	2302	Chymotrypsin	4.07492e-10
Peak_012759	405.226	11.4928	0.072472	IPTSYTK						808.433	0.005244	2	34	40	0	26.33	R	T	I	K	A0A0B4SX31	Cannabis sativa (Hemp) (Marijuana)	Ribulose bisphosphate carboxylase large chain	rbcL	carboxylation of D-ribulose 1,5-bisphosphate	Photosynthesis	312	Trypsin	3.38522e-06
Peak_012789	405.465	12.2086	0.0718917	ENKISHNKTLLEL			Phospho [T9]		Phospho [T9]	1617.81	0.009045	4	225	237	2	1.96	Y	A	E	L	A0A1V0QSG6	Cannabis sativa (Hemp) (Marijuana)	Terpene synthase	TPS	formation of cyclic terpenes through the cyclization of linear terpenes	Terpenoid biosynthesis	556	Chymotrypsin
Peak_012814	405.716	8.54026	0.100973	SAVPLVALAGFGLYEL						1618.9	-0.009514	4	4	19	6	1.6	L	G	S	L	Q5TIP8	Cannabis sativa (Hemp) (Marijuana)	Putative permease	perm	unknown	unknown	94	Chymotrypsin
Peak_012839	405.893	12.0284	0.0579071	AYTNILFSSGTTGE			Phospho [S9 T11]		Phospho [S9 T11] : Phospho [S9 T12]	1619.62	0.002498	4	354	367	0	1.84	D	P	A	E	H9A1V3	Cannabis sativa (Hemp) (Marijuana)	Acyl-activating enzyme 1	aae1	unknown	Unknown	720	GluC
Peak_012840	405.889	12.6692	0.0768382	MEEMGFNVTHSY			Phospho [T9 Y12]	Oxidation [M1]	Oxidation [M1] Phospho [T9 Y12]	1619.51	0.004466	4	326	337	1	9.77	K	G	M	Y	H9A1W1	Cannabis sativa (Hemp) (Marijuana)	Acyl-activating enzyme 9	aae9	unknown	Unknown	561	Chymotrypsin	1.80045e-06
Peak_012844	405.877	10.8275	0.0419245	MEALVYTFLL				Oxidation [M1]	Oxidation [M1]	1214.63	-0.000807	3	1	10	4	3.06	-	V	M	L	A0A0U2DTK8	Cannabis sativa subsp. sativa	Photosystem II reaction center protein T	psbT	Dimerization of PSII	Photosynthesis	33	Chymotrypsin	0.0159855
Peak_012845	405.909	16.2508	0.0461107	AYTNILFSSGTTGE			Phospho [Y2 T3]		Phospho [Y2 T3]	1619.62	0.013482	4	354	367	3	11.98	D	P	A	E	H9A1V3	Cannabis sativa (Hemp) (Marijuana)	Acyl-activating enzyme 1	aae1	unknown	Unknown	720	GluC
Peak_012848	405.909	18.6959	0.120461	VNMLVNRILK				Oxidation [M3]	Oxidation [M3]	1214.72	-0.011257	3	23	32	3	16.21	L	H	V	K	A0A0C5ARU3	Cannabis sativa (Hemp) (Marijuana)	Ribosomal protein S7	rps7	assembly of the ribosome	Protein metabolism	155	Trypsin	7.69718e-06
Peak_012851	405.91	23.2287	0.0721544	LITRNPIFLE						1214.7	0.006048	3	192	201	1	0.06	K	R	L	E	A0A0C5AS19	Cannabis sativa (Hemp) (Marijuana)	NADH-quinone oxidoreductase subunit D	ndhH	NDH-1 shuttles electrons from NADH to quinones	Energy metabolism	393	GluC
Peak_012877	406.225	9.95593	0.0995954	ELNHFLVSEK						1214.63	-0.004637	3	1052	1061	5	2.02	L	N	E	K	A0A0C5ARQ8	Cannabis sativa (Hemp) (Marijuana)	DNA-directed RNA polymerase subunit beta	rpoB	transcription of DNA into RNA	Transcription	1070	Trypsin	0.0279162
Peak_012879	406.227	11.4328	0.100445	KELSVSF						808.433	0.005244	2	139	145	1	1.38	L	Q	K	F	H9A1V6	Cannabis sativa (Hemp) (Marijuana)	Acyl-activating enzyme 4	aae4	unknown	Unknown	723	Chymotrypsin	0.0224929
Peak_012882	406.22	13.4489	0.126564	MAFGLAGIVHGK				Oxidation [M1]	Oxidation [M1]	1215.64	-0.008392	3	1	12	2	6.37	-	K	M	K	A0A172J250	Boehmeria nivea (Chinese grass) (Urtica nivea)	Small auxin up regulated protein	SAUR62	response to auxin	Phytohormone response	97	Trypsin	6.5509e-06
Peak_012886	406.229	16.8237	0.119921	LAFPHAR						810.45	-0.004949	2	115	121	0	1.21	R	V	L	R	A0A0C5AS06	Cannabis sativa (Hemp) (Marijuana)	ATP-dependent Clp protease proteolytic subunit	clpP	protease activity	Protein metabolism	195	Trypsin	1.1587e-08
Peak_012898	406.239	28.1863	0.14182	VVVVLVSLVPL			Phospho [S7]		Phospho [S7]	1215.72	-0.000693	3	200	210	2	4.5	L	V	V	L	A0A0C5B2F4	Cannabis sativa (Hemp) (Marijuana)	ATP synthase CF0 A subunit	atpI	Produces ATP from ADP	Energy metabolism	247	Chymotrypsin	0.718618
Peak_012918	406.244	41.7455	0.0333427	STRDQKLLKK						1215.73	0.011468	3	514	523	4	0.06	R	E	S	K	A0A0C5APZ4	Cannabis sativa (Hemp) (Marijuana)	Protein Ycf2	ycf2	ATPase of unknown function	Unknown	2302	Trypsin	0.292829
Peak_012937	406.502	19.3429	0.0426967	GRPLLGCTIKPKLGL	Carbamidomethyl [C7]				Carbamidomethyl [C7]	1621.97	0.005626	4	60	74	3	4.05	Y	S	G	L	A0A0B4SX31	Cannabis sativa (Hemp) (Marijuana)	Ribulose bisphosphate carboxylase large chain	rbcL	carboxylation of D-ribulose 1,5-bisphosphate	Photosynthesis	312	Chymotrypsin
Peak_012939	406.526	32.5314	0.0453316	YGYDPVLTE			Phospho [Y1 T8]		Phospho [Y1 T8] : Phospho [Y3 T8]	1215.41	0.000824	3	643	651	4	1.65	L	E	Y	E	L7X5W8	Boehmeria nivea (Chinese grass) (Urtica nivea)	Cellulose synthase	CesA1	cellulose biosynthesis	Cell wall organisation	1082	GluC
Peak_012944	406.553	11.9997	0.0868308	QGPPHGIQVER						1216.63	0.004605	3	43	53	0	32.83	F	D	Q	R	A0A0B4SX31	Cannabis sativa (Hemp) (Marijuana)	Ribulose bisphosphate carboxylase large chain	rbcL	carboxylation of D-ribulose 1,5-bisphosphate	Photosynthesis	312	Trypsin	7.32927e-05
Peak_012957	406.654	14.4716	0.0240317	SYRIISLGFTF			Phospho [S1 Y2 S6 T10]		Phospho [S1 Y2 S6 T10]	1622.56	-0.013251	4	224	234	3	0.12	W	L	S	F	A0A0U2H3Z0	Humulus lupulus (European hop)	Cytochrome c biogenesis protein CcsA	ccsA	biogenesis of c-type cytochromes	Energy metabolism	320	Chymotrypsin
Peak_012965	406.745	15.8342	0.0879295	NPLVKLE						811.48	-0.006359	2	68	74	3	4.33	E	Q	N	E	A0A1V0QSG0	Cannabis sativa (Hemp) (Marijuana)	Terpene synthase	TPS	formation of cyclic terpenes through the cyclization of linear terpenes	Terpenoid biosynthesis	573	GluC	6.07804e-08
Peak_012968	406.746	17.5824	0.171132	LTAMAIHLSLRVAPL				Oxidation [M4]	Oxidation [M4]	1620.94	-0.015571	4	29	43	3	4.23	F	D	L	L	A0A0M4QYH7	Cannabis sativa (Hemp) (Marijuana)	Putative cytochrome c biosynthesis ccmC-like mitochondrial protein	ccmC	heme binding	Energy metabolism	250	Chymotrypsin	1.74924e-07
Peak_012970	406.751	19.3223	0.0908072	SMSGSHLDE			Phospho [S1 S3 S5]	Oxidation [M2]	Oxidation [M2] Phospho [S1 S3 S5]	1217.28	0.011954	3	27	35	1	3.85	E	V	S	E	V5KWZ6	Cannabis sativa (Hemp) (Marijuana)	Phenylalanine ammonia-lyase	PAL	Catalyses L-phenylalanine = trans-cinnamate + ammonia	Phenylpropanoid biosynthesis	707	GluC	0.499305
Peak_012972	406.749	20.9369	0.0830299	LSGGVAVPL						811.48	0.003628	2	97	105	1	3.75	W	A	L	L	H9A1W2	Cannabis sativa (Hemp) (Marijuana)	Acyl-activating enzyme 10	aae10	unknown	Unknown	564	Chymotrypsin
Peak_012979	406.724	31.2985	0.0390604	TELAHKL						810.46	-0.004146	2	263	269	3	9.48	D	Q	T	L	A0A090CXP8	Cannabis sativa (Hemp) (Marijuana)	Edestin 2	ede2C	nutrient reservoir activity	Seed storage	491	Chymotrypsin
Peak_012982	406.77	34.5217	0.0339798	VLQALRL						811.528	-0.003302	2	113	119	3	4.86	R	G	V	L	A0A172J1Y4	Boehmeria nivea (Chinese grass) (Urtica nivea)	Small auxin up regulated protein	SAUR10	response to auxin	Phytohormone response	138	Chymotrypsin
Peak_012985	406.845	9.24488	0.0490001	ESTLEGHHTK			Phospho [T3]		Phospho [T3]	1217.51	0.001562	3	67	76	0	4.95	R	V	E	K	A0A0M4REP7	Cannabis sativa (Hemp) (Marijuana)	Cytochrome c oxidase subunit 3	cox3	electron transfer	Energy metabolism	265	Trypsin
Peak_013013	407.164	33.3847	0.102439	SEANALE			Phospho [S1]		Phospho [S1]	812.295	0.003332	2	174	180	2	1.58	L	Y	S	E	A0A0M5M1Z3	Cannabis sativa (Hemp) (Marijuana)	ATP synthase subunit alpha	atpA	Produces ATP from ADP	Energy metabolism	509	GluC	6.86121e-06
Peak_013017	407.201	30.3565	0.144227	GEGSMTALPIVE				Oxidation [M5]	Oxidation [M5]	1218.58	-0.008124	3	310	321	2	4.76	L	T	G	E	A0A0C5ARX6	Cannabis sativa (Hemp) (Marijuana)	ATP synthase subunit alpha	atpA	Produces ATP from ADP	Energy metabolism	507	GluC
Peak_013018	407.199	32.1625	0.210544	GHYAACRQGSL	Carbamidomethyl [C6]				Carbamidomethyl [C6]	1218.56	0.001448	3	442	452	1	2.52	E	M	G	L	A0A1V0QSH2	Cannabis sativa (Hemp) (Marijuana)	Terpene synthase	TPS	formation of cyclic terpenes through the cyclization of linear terpenes	Terpenoid biosynthesis	561	Chymotrypsin
Peak_013031	407.206	10.0012	0.0895959	KLSSHLELHR						1218.68	0.005623	3	35	44	1	22.45	R	K	K	R	A0A0C5AUK1	Cannabis sativa (Hemp) (Marijuana)	30S ribosomal protein S15, chloroplastic	rps15	assembly of the ribosome	Protein metabolism	90	Trypsin	4.88888e-05
Peak_013032	407.223	10.4139	0.0600467	SLVDLMNKSFXELGIKK			Phospho [S9]	Oxidation [M6]	Oxidation [M6] Phospho [S9]	2031.01	0.001121	5	323	339	4	0.71	D	T	S	K	A0A3G5EA32	Cannabis sativa (Hemp) (Marijuana)	Tetrahydrocannabinolic acid synthase	THCAS	oxidative cyclization of CBGA, producing THCA	Cannabinoid biosynthesis	535	Trypsin	0.000177063
Peak_013034	407.228	11.9043	0.0767356	MDQLLNLGWK						1216.63	0.008465	3	333	342	1	6.1	R	F	M	K	A0A0C5APZ2	Cannabis sativa (Hemp) (Marijuana)	NADH-quinone oxidoreductase subunit H	ndhA	NDH-1 shuttles electrons from NADH to quinones	Energy metabolism	363	Trypsin	0.000426023
Peak_013040	407.235	17.6112	0.129167	LSGGVAVPL						811.48	0.003998	2	97	105	1	12.86	W	A	L	L	H9A1W2	Cannabis sativa (Hemp) (Marijuana)	Acyl-activating enzyme 10	aae10	unknown	Unknown	564	Chymotrypsin	3.13578e-08
Peak_013042	407.238	19.3821	0.148222	IPDVEIK						812.464	-0.001789	2	171	177	2	9.7	E	P	I	K	H9A1W3	Cannabis sativa (Hemp) (Marijuana)	Acyl-activating enzyme 11	aae11	unknown	Unknown	334	Trypsin	1.80464e-07
Peak_013058	407.221	28.7466	0.0894461	SKKKYLLVLPPIF			Phospho [S1]		Phospho [S1]	1624.94	0.006373	4	663	675	4	3.5	E	Y	S	F	A0A0C5APZ4	Cannabis sativa (Hemp) (Marijuana)	Protein Ycf2	ycf2	ATPase of unknown function	Unknown	2302	Chymotrypsin
Peak_013077	407.247	35.3193	0.0691686	IINRANL						812.487	-0.005443	2	320	326	1	9.57	D	G	I	L	A0A0C5ARX1	Cannabis sativa (Hemp) (Marijuana)	Photosystem II protein D1	psbA	Component of PSII	Photosynthesis	353	Chymotrypsin	0.0919588
Peak_013095	407.524	32.5492	0.0620804	FSLTKSITNE			Phospho [S2]		Phospho [S2] : Phospho [T4]	1218.55	0.004515	3	479	488	3	0.66	F	A	F	E	A7IZZ2	Cannabis sativa (Hemp) (Marijuana)	(+)-alpha-pinene synthase, chloroplastic	APS	monoterpene (C10) olefins biosynthesis, produces (+)-alpha-pinene.	Terpenoid biosynthesis	615	GluC
Peak_013098	407.553	10.3974	0.0467145	GHSLSVYGRTKILMFGGL			Phospho [Y7]	Oxidation [M14]	Oxidation [M14] Phospho [Y7]	2031	0.010978	5	416	433	4	7.38	L	A	G	L	A0A126WZD3	Cannabis sativa (Hemp) (Marijuana)	Putative LOV domain-containing protein	LOV	unknown	Unknown	574	Chymotrypsin	0.000147487
Peak_013120	407.727	13.7213	0.0752768	HMPALTE				Oxidation [M2]	Oxidation [M2]	813.369	0.007664	2	379	385	1	8.38	W	I	H	E	A0A0C5B2I6	Cannabis sativa (Hemp) (Marijuana)	Ribulose bisphosphate carboxylase large chain	rbcL	carboxylation of D-ribulose 1,5-bisphosphate	Photosynthesis	475	GluC	0.000153202
Peak_013121	407.748	14.7903	0.112771	ITKNITDXHGKNK			Phospho [T2 T6]		Phospho [T2 T6]	1626.75	-0.005163	4	294	306	3	12.84	F	T	I	K	A0A3G5EA32	Cannabis sativa (Hemp) (Marijuana)	Tetrahydrocannabinolic acid synthase	THCAS	oxidative cyclization of CBGA, producing THCA	Cannabinoid biosynthesis	535	Trypsin	2.8482e-05
Peak_013122	407.745	15.6246	0.111434	GRDLAREGNEIIRE						1626.84	0.013637	4	427	440	3	7.91	E	A	G	E	A0A0C5B2I6	Cannabis sativa (Hemp) (Marijuana)	Ribulose bisphosphate carboxylase large chain	rbcL	carboxylation of D-ribulose 1,5-bisphosphate	Photosynthesis	475	GluC	4.60231e-05
Peak_013123	407.739	16.7155	0.1083	LRGRALE						813.482	-0.004238	2	70	76	0	2.52	E	Q	L	E	A0A0C5AUE9	Cannabis sativa (Hemp) (Marijuana)	ATP synthase subunit b, chloroplastic	atpF	Produces ATP from ADP	Energy metabolism	189	GluC	6.58384e-06
Peak_013124	407.741	18.3495	0.113348	GRVIDVR						813.482	0.001348	2	783	789	2	2.6	R	W	G	R	A0A0C5ARQ8	Cannabis sativa (Hemp) (Marijuana)	DNA-directed RNA polymerase subunit beta	rpoB	transcription of DNA into RNA	Transcription	1070	Trypsin	6.7916e-08
Peak_013129	407.723	28.6519	0.0672045	VSXNPRL						813.434	-0.002692	2	452	458	1	2.85	Y	A	V	L	A0A3G5EA61	Cannabis sativa (Hemp) (Marijuana)	Cannabidiolic acid synthase	CBDAS	oxidative cyclization of CBGA, producing CBDA	Cannabinoid biosynthesis	505	Chymotrypsin
Peak_013131	407.741	11.5576	0.0592084	SKIPEKL						813.496	0.001072	2	283	289	0	20.86	W	A	S	L	A0A0H3W6F4	Cannabis sativa (Hemp) (Marijuana)	Photosystem II CP47 reaction center protein	psbB	Component of PSII	Photosynthesis	508	Chymotrypsin	0.0532016
Peak_013133	407.746	13.35	0.123306	LRGRALE						813.482	-0.002928	2	70	76	2	4.37	E	Q	L	E	A0A0C5AUE9	Cannabis sativa (Hemp) (Marijuana)	ATP synthase subunit b, chloroplastic	atpF	Produces ATP from ADP	Energy metabolism	189	GluC	4.6104e-07
Peak_013141	407.848	10.0264	0.053455	GAVDGHLTEAGLVYHIHKD						2031.02	-0.005135	5	255	273	2	8.03	D	V	G	D	C6KI62	Cannabis sativa (Hemp) (Marijuana)	Chalcone synthase-like protein 1	CAN383	transferase activity	Unknown	392	GluC	0.036368
Peak_013155	407.886	20.0555	0.0741386	LSLGGLPPLAGF			Phospho [S2]		Phospho [S2]	1220.62	0.006629	3	403	414	3	5.15	L	F	L	F	A0A0C5B2K5	Cannabis sativa (Hemp) (Marijuana)	NADH-quinone oxidoreductase subunit N	ndhB	NDH-1 shuttles electrons from NADH to quinones	Energy metabolism	510	Chymotrypsin
Peak_013165	407.979	14.4228	0.040547	STLRRLYKGRIW			Phospho [S1]		Phospho [S1] : Phospho [T2] : Phospho [Y7]	1627.87	-0.012687	4	482	493	3	2.76	Y	Y	S	W	Q95BY0	Cannabis sativa (Hemp) (Marijuana)	Maturase K	matK	assists in splicing its own and other chloroplast group II intron	Transcription	507	Chymotrypsin
Peak_013167	407.972	9.90899	0.0266637	EHLKQNPRLVEHE						1627.84	0.010326	4	68	80	4	10.33	E	M	E	E	B1Q2B6	Cannabis sativa (Hemp) (Marijuana)	3,5,7-trioxododecanoyl-CoA synthase	OLS	olivetol biosynthesis	Cannabinoid biosynthesis	385	GluC
Peak_013191	408.167	31.7869	0.0588746	RHPKTPIKYSY			Phospho [T5 S10 Y11]		Phospho [T5 S10 Y11] : Phospho [T5 Y9 Y11]	1628.66	-0.007635	4	34	44	1	12.3	Y	N	R	Y	A0A455ZIK6	Cannabis sativa (Hemp) (Marijuana)	Prenyltransferase 1	PT1	transferase activity	Unknown	395	Chymotrypsin
Peak_013214	408.231	11.2077	0.0748259	ARGKDAR		Acetyl [Protein N-term]			Acetyl [Protein N-term]	814.441	0.00427	2	2	8	3	5.71	M	V	A	R	A0A0C5AUI5	Cannabis sativa (Hemp) (Marijuana)	50S ribosomal protein L33	rpl33	assembly of the ribosome	Protein metabolism	66	Trypsin	0.00842605
Peak_013216	408.245	13.3334	0.15256	LPVSGIIGLIFWWE						1628.9	0.004728	4	87	100	5	8.8	Y	M	L	E	A0A0M5M463	Cannabis sativa (Hemp) (Marijuana)	NADH-ubiquinone oxidoreductase chain 6	nad6	Core subunit of the mitochondrial membrane respiratory chain	Energy metabolism	205	GluC	4.91609e-06
Peak_013218	408.245	16.7337	0.0673171	PISVSISL						814.48	-0.006623	2	197	204	0	0.95	F	Q	P	L	A0A0M4R6S2	Cannabis sativa (Hemp) (Marijuana)	Cytochrome c biogenesis B	ccmB	Mitochondrial electron carrier protein	Energy metabolism	206	Chymotrypsin	0.000195713
Peak_013222	408.232	13.7989	0.0750854	TLLVLMLVLSYGVL			Phospho [T1]	Oxidation [M6]	Oxidation [M6] Phospho [T1]	1628.89	0.014966	4	7	20	6	1.98	L	G	T	L	A0A219D1T7	Cannabis sativa (Hemp) (Marijuana)	7S vicilin-like protein	Cs7S	nutrient reservoir activity	Seed storage	493	Chymotrypsin	0.000214215
Peak_013224	408.234	18.6268	0.0816747	ELIIGDR						814.455	0.005567	2	117	123	0	14.53	R	Q	E	R	A0A0C5ARX6	Cannabis sativa (Hemp) (Marijuana)	ATP synthase subunit alpha	atpA	Produces ATP from ADP	Energy metabolism	507	Trypsin	1.73794e-08
Peak_013227	408.226	20.4377	0.14116	SSLWPLL						814.459	0.00118	2	33	39	3	6.55	L	Y	S	L	A0A0C5APY1	Cannabis sativa (Hemp) (Marijuana)	NADH-quinone oxidoreductase subunit B	ndhK	electron transfer chain	Energy metabolism	226	Chymotrypsin
Peak_013228	408.235	21.5669	0.0957091	VHRSLGF						814.445	0.003023	2	15	21	1	14.22	L	D	V	F	A0A0C5B2I2	Cannabis sativa (Hemp) (Marijuana)	NADH-quinone oxidoreductase subunit C	ndhJ	NDH-1 shuttles electrons from NADH to quinones	Energy metabolism	158	Chymotrypsin	2.28112e-07
Peak_013237	408.248	25.415	0.0392411	IDLVSRL						814.491	-0.005609	2	86	92	2	13.83	F	G	I	L	A0A172J203	Boehmeria nivea (Chinese grass) (Urtica nivea)	Small auxin up regulated protein	SAUR12	response to auxin	Phytohormone response	93	Chymotrypsin
Peak_013245	408.44	9.12201	0.108936	NPIVDFMPVIPLLF				Oxidation [M7]	Oxidation [M7]	1629.88	-0.004704	4	34	47	3	9.61	L	F	N	F	A0A0C5B2E6	Cannabis sativa (Hemp) (Marijuana)	Photosystem II reaction center protein K	psbK	Component of PSII	Photosynthesis	61	Chymotrypsin
Peak_013255	408.555	16.8355	0.0558205	NLARVMDLLY				Oxidation [M6]	Oxidation [M6]	1222.64	0.004998	3	532	541	3	2.39	L	K	N	Y	A0A1V0QSF2	Cannabis sativa (Hemp) (Marijuana)	Terpene synthase	TPS	formation of cyclic terpenes through the cyclization of linear terpenes	Terpenoid biosynthesis	567	Chymotrypsin
Peak_013257	408.562	10.7118	0.15132	PWHPHGLHQL						1220.62	0.003505	3	55	64	2	1.12	K	V	P	L	H9A1V6	Cannabis sativa (Hemp) (Marijuana)	Acyl-activating enzyme 4	aae4	unknown	Unknown	723	Chymotrypsin	0.00417959
Peak_013273	408.665	30.728	0.0448998	GTPQVAY			Phospho [T2]		Phospho [T2]	814.326	-0.004107	2	337	343	0	1.92	E	T	G	Y	A0A1V0QSG4	Cannabis sativa (Hemp) (Marijuana)	Diphosphomevalonate decarboxylase	MPDC	ATP binding	Isoprenoid biosynthesis	455	Chymotrypsin
Peak_013279	408.736	12.5318	0.155858	IAAGSGGRK						815.461	-0.004468	2	161	169	1	20.14	R	L	I	K	A0A172J228	Boehmeria nivea (Chinese grass) (Urtica nivea)	Small auxin up regulated protein	SAUR50	response to auxin	Phytohormone response	178	Trypsin	5.20679e-06
Peak_013280	408.742	13.337	0.0675307	TLLVLMLVLSYGVL			Phospho [T1]	Oxidation [M6]	Oxidation [M6] Phospho [T1]	1628.89	0.014966	4	7	20	6	11.26	L	G	T	L	A0A219D1T7	Cannabis sativa (Hemp) (Marijuana)	7S vicilin-like protein	Cs7S	nutrient reservoir activity	Seed storage	493	Chymotrypsin	7.09664e-07
Peak_013282	408.741	15.2737	0.116933	IAAGSGGRK						815.461	-0.005366	2	161	169	1	8.95	R	L	I	K	A0A172J228	Boehmeria nivea (Chinese grass) (Urtica nivea)	Small auxin up regulated protein	SAUR50	response to auxin	Phytohormone response	178	Trypsin	2.00178e-05
Peak_013284	408.736	16.9256	0.0816108	IRVNGKE						814.466	0.007308	2	315	321	0	3.72	E	K	I	E	A0A0C5AS14	Cannabis sativa (Hemp) (Marijuana)	Protein TIC 214	ycf1	protein precursor import into chloroplasts	Protein metabolism	356	GluC	0.00975112
Peak_013285	408.752	18.1195	0.193656	GEREIXL						814.455	0.005567	2	330	336	3	11.23	E	G	G	L	Q9G127	Cannabis sativa (Hemp) (Marijuana)	Ribulose bisphosphate carboxylase large chain	rbcL	carboxylation of D-ribulose 1,5-bisphosphate	Photosynthesis	468	Chymotrypsin	3.42962e-08
Peak_013287	408.747	20.2339	0.130097	QVGDGIAR						814.43	0.002708	2	34	41	0	1.49	L	I	Q	R	A0A0C5ARX6	Cannabis sativa (Hemp) (Marijuana)	ATP synthase subunit alpha	atpA	Produces ATP from ADP	Energy metabolism	507	Trypsin	4.42946e-08
Peak_013302	408.844	10.0401	0.0591861	LVRDSNRDSY						1223.59	0.009147	3	83	92	1	4.43	F	S	L	Y	A0A0C5APY2	Cannabis sativa (Hemp) (Marijuana)	Acetyl-coenzyme A carboxylase carboxyl transferase subunit beta	accD	malonyl-CoA biosynthesis	Lipid metabolism	497	Chymotrypsin	0.0376905
Peak_013304	408.876	10.4986	0.0934904	EFLYSILFL			Phospho [Y4]		Phospho [Y4]	1223.59	0.000527	3	1338	1346	5	6.27	R	L	E	L	A0A0C5APZ4	Cannabis sativa (Hemp) (Marijuana)	Protein Ycf2	ycf2	ATPase of unknown function	Unknown	2302	Chymotrypsin	0.0305833
Peak_013307	408.876	13.9667	0.0924821	YELSTYDRHE			Phospho [Y1 S4 T5 Y6]		Phospho [Y1 S4 T5 Y6]	1631.44	-0.004872	4	125	134	2	1.96	E	L	Y	E	A0A0C5B2L2	Cannabis sativa (Hemp) (Marijuana)	NADH-quinone oxidoreductase subunit I, chloroplastic	ndhI	NDH shuttles electrons from NAD(P)H:plastoquinone to quinones	Photosynthesis	171	GluC	0.0001085
Peak_013355	409.22	11.5128	0.0576954	IEAIDKE						816.423	0.005281	2	72	78	3	32.01	K	S	I	E	I6XT51	Cannabis sativa (Hemp) (Marijuana)	Betv1-like protein	Betv1	abscisic acid binding	Defence response	161	GluC	2.80803e-05
Peak_013358	409.214	22.8636	0.0529876	RYAHIGDVIVAVIK			Phospho [Y2]		Phospho [Y2]	1632.88	0.006281	4	31	44	1	3.01	R	E	R	K	A0A0C5AS10	Cannabis sativa (Hemp) (Marijuana)	Ribosomal protein L14	rpl14	assembly of the ribosome	Protein metabolism	122	Trypsin
Peak_013363	409.228	14.0257	0.0746884	YKEISVEKIIGKF			Phospho [Y1]		Phospho [Y1]	1632.85	0.008144	4	161	173	3	1.47	F	L	Y	F	A0A0M4RG21	Cannabis sativa (Hemp) (Marijuana)	Ribosomal protein S4	rps4	assembly of the ribosome	Protein metabolism	352	Chymotrypsin	0.00715865
Peak_013364	409.228	14.7985	0.102935	LDLTSRL						816.471	-0.005321	2	91	97	3	10.91	F	N	L	L	A0A172J284	Boehmeria nivea (Chinese grass) (Urtica nivea)	Small auxin up regulated protein	SAUR41	response to auxin	Phytohormone response	98	Chymotrypsin	0.000750946
Peak_013369	409.252	18.9171	0.112208	IISASTLL						816.496	-0.003105	2	435	442	1	9.57	K	S	I	L	A0A1V0QSF3	Cannabis sativa (Hemp) (Marijuana)	Terpene synthase	TPS	formation of cyclic terpenes through the cyclization of linear terpenes	Terpenoid biosynthesis	551	Chymotrypsin	3.47786e-06
Peak_013370	409.234	20.0572	0.182079	RRLRDRGIISRR			Phospho [S10]		Phospho [S10]	1632.92	-0.015122	4	483	494	7	3.36	L	R	R	R	A0A0M5M254	Cannabis sativa (Hemp) (Marijuana)	Maturase R	matR	assists in splicing introns	Transcription	651	Trypsin	1.8121e-09
Peak_013375	409.215	29.8947	0.185284	LASTNRR						816.457	0.003579	2	135	141	2	4.78	R	F	L	R	A0A0M4R6T5	Cannabis sativa (Hemp) (Marijuana)	Ribosomal protein S7	rps7	assembly of the ribosome	Protein metabolism	148	Trypsin
Peak_013377	409.214	34.9547	0.0638716	IFLSFLNDKE						1224.64	0.002905	3	203	212	1	0.45	E	K	I	E	A0A0C5ARQ8	Cannabis sativa (Hemp) (Marijuana)	DNA-directed RNA polymerase subunit beta	rpoB	transcription of DNA into RNA	Transcription	1070	GluC	0.246665
Peak_013409	409.548	12.0543	0.114568	SVHEPMQTGLK						1225.61	0.003915	3	93	103	1	31.84	K	A	S	K	A0A0M5M1Z3	Cannabis sativa (Hemp) (Marijuana)	ATP synthase subunit alpha	atpA	Produces ATP from ADP	Energy metabolism	509	Trypsin	8.80315e-05
Peak_013415	409.531	8.45916	0.0587063	AVYVGEESNMK						1225.56	0.001105	3	20	30	1	2.16	L	R	A	K	A0A172J1Z8	Boehmeria nivea (Chinese grass) (Urtica nivea)	Small auxin up regulated protein	SAUR17	response to auxin	Phytohormone response	102	Trypsin
Peak_013422	409.675	23.8981	0.0420962	SLVDXMNKSFPEL			Phospho [S9]	Oxidation [M6]	Oxidation [M6] Phospho [S9]	1634.67	0.006402	4	323	335	5	7.97	D	G	S	L	A0A3G5EA55	Cannabis sativa (Hemp) (Marijuana)	Tetrahydrocannabinolic acid synthase	THCAS	oxidative cyclization of CBGA, producing THCA	Cannabinoid biosynthesis	535	Chymotrypsin
Peak_013426	409.734	9.90362	0.0448133	DLISSEGENDLSKF			Phospho [S4]		Phospho [S4]	1632.69	-0.010434	4	164	177	7	4.38	L	S	D	F	A0A1V0QSH0	Cannabis sativa (Hemp) (Marijuana)	Transferase FPPS1	FPPS1	geranyltransferase activity	Isoprenoid biosynthesis	341	Chymotrypsin	1.91263e-07
Peak_013429	409.731	12.6011	0.129511	IAAGSGGRK						815.461	-0.004468	2	161	169	1	15.21	R	L	I	K	A0A172J228	Boehmeria nivea (Chinese grass) (Urtica nivea)	Small auxin up regulated protein	SAUR50	response to auxin	Phytohormone response	178	Trypsin	1.18295e-05
Peak_013430	409.722	13.4612	0.0500032	FVPETIL						817.459	0.000463	2	1789	1795	1	19.43	L	A	F	L	A0A0H3W815	Cannabis sativa (Hemp) (Marijuana)	Protein TIC 214	ycf1	protein precursor import into chloroplasts	Protein metabolism	1878	Chymotrypsin	2.48356e-05
Peak_013435	409.741	17.8107	0.137893	IQPSFVK						817.47	-0.00328	2	445	451	1	10.7	K	E	I	K	L7X5W8	Boehmeria nivea (Chinese grass) (Urtica nivea)	Cellulose synthase	CesA1	cellulose biosynthesis	Cell wall organisation	1082	Trypsin	1.12685e-07
Peak_013439	409.727	21.8869	0.0765489	LKDMGVQKGDAVVIY						1634.87	-0.00243	4	247	261	3	6.29	Y	L	L	Y	H9A8L4	Cannabis sativa (Hemp) (Marijuana)	Acyl-activating enzyme 15	aae15	unknown	Unknown	776	Chymotrypsin
Peak_013456	409.883	20.8289	0.0445799	DNGSSKLTGIR			Phospho [S4]		Phospho [S4] : Phospho [S5] : Phospho [T8]	1226.57	0.010826	3	3	13	2	3.89	D	Q	D	R	A0A172J247	Boehmeria nivea (Chinese grass) (Urtica nivea)	Small auxin up regulated protein	SAUR64	response to auxin	Phytohormone response	173	Trypsin
Peak_013465	409.905	20.4949	0.0674532	FSVTHQMALSLY			Phospho [S2 S10 Y12]		Phospho [S2 S10 Y12] : Phospho [T4 S10 Y12]	1635.58	0.011255	4	476	487	3	13.15	L	L	F	Y	A0A0M4RG15	Cannabis sativa (Hemp) (Marijuana)	NADH dehydrogenase subunit 2	nad2	ATP synthesis	Energy metabolism	488	Chymotrypsin
Peak_013499	410.225	10.6185	0.0865506	KSLITDVSGLLSLYE						1636.89	-0.01531	4	140	154	2	0.93	K	A	K	E	A0A1V0QSF6	Cannabis sativa (Hemp) (Marijuana)	Terpene synthase	TPS	formation of cyclic terpenes through the cyclization of linear terpenes	Terpenoid biosynthesis	551	GluC	0.000234044
Peak_013503	410.225	13.6615	0.122196	MTTKIRIVIRSFD		Acetyl [Protein N-term]		Oxidation [M1]	Acetyl [Protein N-term] Oxidation [M1]	1636.9	0.004387	4	1	13	4	9.05	-	H	M	D	A0A142K0S1	Cannabis sativa (Hemp) (Marijuana)	Ribosomal protein S10	rps10	assembly of the ribosome	Protein metabolism	108	GluC	3.76438e-06
Peak_013504	410.22	14.7255	0.0954841	NNMRKGLKHGDAAPL				Oxidation [M3]	Oxidation [M3]	1636.85	-0.003321	4	356	370	1	0.89	Y	C	N	L	H9A1V4	Cannabis sativa (Hemp) (Marijuana)	Acyl-activating enzyme 2	aae2	unknown	Unknown	662	Chymotrypsin	0.00142185
Peak_013505	410.221	25.2749	0.207046	ACKASLGL	Carbamidomethyl [C2]				Carbamidomethyl [C2]	818.432	-0.005669	2	262	269	2	1.63	Y	P	A	L	A0A455ZLY7	Cannabis sativa (Hemp) (Marijuana)	Prenyltransferase 3	PT3	transferase activity	Unknown	400	Chymotrypsin	2.56299e-05
Peak_013509	410.21	30.8118	0.24347	NAKDVSW						818.392	0.007558	2	889	895	0	3.88	L	D	N	W	A0A126WVX7	Cannabis sativa (Hemp) (Marijuana)	Putative LOV domain-containing protein	LOV	unknown	Unknown	664	Chymotrypsin
Peak_013515	410.231	17.7308	0.130894	IQPSFVK						817.47	-0.00328	2	445	451	1	6.45	K	E	I	K	L7X5W8	Boehmeria nivea (Chinese grass) (Urtica nivea)	Cellulose synthase	CesA1	cellulose biosynthesis	Cell wall organisation	1082	Trypsin	3.13204e-09
Peak_013521	410.238	22.4922	0.0877436	ILLCSTL	Carbamidomethyl [C4]				Carbamidomethyl [C4]	818.457	0.005567	2	104	110	2	11.29	L	C	I	L	A0A0C5B2K5	Cannabis sativa (Hemp) (Marijuana)	NADH-quinone oxidoreductase subunit N	ndhB	NDH-1 shuttles electrons from NADH to quinones	Energy metabolism	510	Chymotrypsin
Peak_013524	410.209	9.24441	0.0754434	TNPIYSAFSLGF			Phospho [T1 Y5 S6 S9]		Phospho [T1 Y5 S6 S9]	1635.51	0.014881	4	30	41	3	0.57	F	V	T	F	A0A0C5ARU1	Cannabis sativa (Hemp) (Marijuana)	NADH dehydrogenase subunit 6, chloroplastic	ndhG	ubiquinone activity in chloroplast	Photosynthesis	176	Chymotrypsin	3.32002e-05
Peak_013525	410.238	24.1092	0.101253	GFVDLLR						818.465	-0.001298	2	337	343	4	35.55	L	D	G	R	A0A0B4SX31	Cannabis sativa (Hemp) (Marijuana)	Ribulose bisphosphate carboxylase large chain	rbcL	carboxylation of D-ribulose 1,5-bisphosphate	Photosynthesis	312	Trypsin	5.53714e-16
Peak_013543	410.251	24.8461	0.0302562	GFVDLLR						818.465	-0.001298	2	337	343	4	23.82	L	D	G	R	A0A0B4SX31	Cannabis sativa (Hemp) (Marijuana)	Ribulose bisphosphate carboxylase large chain	rbcL	carboxylation of D-ribulose 1,5-bisphosphate	Photosynthesis	312	Trypsin
Peak_013558	410.486	14.7412	0.108026	NRPQFLVGASSILR			Phospho [S10]		Phospho [S10] : Phospho [S11]	1636.85	-0.001612	4	429	442	1	12.15	K	S	N	R	A0A219D1T7	Cannabis sativa (Hemp) (Marijuana)	7S vicilin-like protein	Cs7S	nutrient reservoir activity	Seed storage	493	Trypsin
Peak_013566	410.559	12.8399	0.0750703	LLMIVTAFTGY						1227.66	-0.006258	3	128	138	3	0.13	F	V	L	Y	A0A0M5M7P7	Cannabis sativa (Hemp) (Marijuana)	Cytochrome b	cob	mitochondiral electron chain	Energy metabolism	396	Chymotrypsin	0.000256546
Peak_013571	410.575	16.155	0.10485	ISQVPFVIVDL						1228.71	0.010567	3	122	132	2	5.27	Y	R	I	L	A6P6V9	Cannabis sativa (Hemp) (Marijuana)	Cannabidiolic acid synthase	CBDAS	oxidative cyclization of CBGA, producing CBDA	Cannabinoid biosynthesis	544	Chymotrypsin	7.00958e-07
Peak_013574	410.57	18.7794	0.102822	ALRRARTRVE						1226.73	-0.004805	3	118	127	1	2.5	L	A	A	E	A0A0C5AUH9	Cannabis sativa (Hemp) (Marijuana)	ATP synthase CF1 epsilon subunit	atpE	Produces ATP from ADP	Energy metabolism	133	GluC	5.85763e-08
Peak_013586	410.719	13.1709	0.187615	LLPSFLNAPMMFY			Phospho [Y13]	Oxidation [M11]	Oxidation [M11] Phospho [Y13]	1638.72	0.012598	4	101	113	4	4.31	L	V	L	Y	A0A090CXP8	Cannabis sativa (Hemp) (Marijuana)	Edestin 2	ede2C	nutrient reservoir activity	Seed storage	491	Chymotrypsin	0.000924443
Peak_013590	410.721	14.7888	0.103681	LIVNGFLVLITYL			Phospho [T11 Y12]		Phospho [T11 Y12]	1636.83	0.015172	4	263	275	5	4.1	L	Q	L	L	A0A088MFF4	Cannabis sativa (Hemp) (Marijuana)	Delta 12 desaturase	FAD2A	oxidoreductase activity	Lipid metabolism	387	Chymotrypsin	0.000458468
Peak_013592	410.729	17.6699	0.174966	LQVSNIF						819.449	0.002499	2	1090	1096	1	10.91	E	I	L	F	A0A0C5APZ4	Cannabis sativa (Hemp) (Marijuana)	Protein Ycf2	ycf2	ATPase of unknown function	Unknown	2302	Chymotrypsin	3.99859e-09
Peak_013605	410.736	31.2056	0.0506513	KNSTATAK						819.445	0.007483	2	415	422	1	6.07	L	C	K	K	H9A1V7	Cannabis sativa (Hemp) (Marijuana)	Acyl-activating enzyme 5	aae5	unknown	Unknown	575	Trypsin
Peak_013610	410.838	33.0639	0.0329698	SGVVNXNTANF			Phospho [S1]		Phospho [S1]	1229.51	-0.010171	3	355	365	0	4.55	Y	K	S	F	A0A3G5EA32	Cannabis sativa (Hemp) (Marijuana)	Tetrahydrocannabinolic acid synthase	THCAS	oxidative cyclization of CBGA, producing THCA	Cannabinoid biosynthesis	535	Chymotrypsin
Peak_013611	410.886	14.8217	0.0630429	RSANSVASAASDDDD			Phospho [S5 S11]		Phospho [S5 S11] : Phospho [S5 S8]	1639.54	0.011591	4	31	45	4	4.34	R	A	R	D	A0A172J1Y0	Boehmeria nivea (Chinese grass) (Urtica nivea)	Small auxin up regulated protein	SAUR08	response to auxin	Phytohormone response	135	GluC
Peak_013651	411.208	33.2729	0.100655	EETHRMAEANRAF			Phospho [T3]		Phospho [T3]	1640.68	-0.015157	4	139	151	2	12.79	K	A	E	F	A0A0C5ARU3	Cannabis sativa (Hemp) (Marijuana)	Ribosomal protein S7	rps7	assembly of the ribosome	Protein metabolism	155	Chymotrypsin	0.0128799
Peak_013653	411.214	36.0151	0.159117	SASMMVLMMILHVF				Oxidation [M4 M9]	Oxidation [M4 M9]	1640.78	-0.008778	4	106	119	2	4.21	W	R	S	F	A0A0C5APY6	Cannabis sativa (Hemp) (Marijuana)	Cytochrome b6	petB	electron transfer between PSII and PSI	Photosynthesis	232	Chymotrypsin	0.498092
Peak_013654	411.218	37.9998	0.208309	TYGLTSLGPY			Phospho [Y2 S6]		Phospho [Y2 S6]	1230.46	0.009559	3	2	11	3	6.33	W	K	T	Y	A0A3G3NDF7	Cannabis sativa (Hemp) (Marijuana)	Ribulose bisphosphate carboxylase large chain	rbcL	carboxylation of D-ribulose 1,5-bisphosphate	Photosynthesis	83	Chymotrypsin	0.763702
Peak_013665	411.227	15.9638	0.227513	SYIVVTPLML			Phospho [T6]	Oxidation [M9]	Oxidation [M9] Phospho [T6]	1230.6	0.002068	3	27	36	2	8.19	L	G	S	L	A0A0M4R6S2	Cannabis sativa (Hemp) (Marijuana)	Cytochrome c biogenesis B	ccmB	Mitochondrial electron carrier protein	Energy metabolism	206	Chymotrypsin	1.14482e-06
Peak_013667	411.237	10.7748	0.0826221	YMSXLNSTIQNLR				Oxidation [M2]	Oxidation [M2]	1640.8	0.001214	4	60	72	4	0.76	L	F	Y	R	A0A3G5EA38	Cannabis sativa (Hemp) (Marijuana)	Tetrahydrocannabinolic acid synthase	THCAS	oxidative cyclization of CBGA, producing THCA	Cannabinoid biosynthesis	535	Trypsin	0.0021833
Peak_013668	411.228	11.7781	0.0735247	YSGASKKKSLY						1230.66	0.009658	3	418	428	5	0.44	Y	R	Y	Y	Q95BY0	Cannabis sativa (Hemp) (Marijuana)	Maturase K	matK	assists in splicing its own and other chloroplast group II intron	Transcription	507	Chymotrypsin	0.000577422
Peak_013669	411.224	17.5426	0.109099	GFLAVYVGEKRKMK				Oxidation [M13]	Oxidation [M13]	1640.91	0.011805	4	28	41	6	0.98	K	R	G	K	A0A172J1X7	Boehmeria nivea (Chinese grass) (Urtica nivea)	Small auxin up regulated protein	SAUR06	response to auxin	Phytohormone response	93	Trypsin	3.32858e-05
Peak_013670	411.232	18.4749	0.0866777	LQVSNIF						819.449	0.002499	2	1090	1096	1	5.82	E	I	L	F	A0A0C5APZ4	Cannabis sativa (Hemp) (Marijuana)	Protein Ycf2	ycf2	ATPase of unknown function	Unknown	2302	Chymotrypsin	6.56012e-07
Peak_013674	411.22	21.2372	0.0800063	GIDGISLF						820.433	-0.007849	2	85	92	1	9.67	L	F	G	F	A0A0M3UM20	Cannabis sativa (Hemp) (Marijuana)	NADH-ubiquinone oxidoreductase chain 4	nad4	Core subunit of the mitochondrial membrane respiratory chain	Energy metabolism	354	Chymotrypsin	0.000569187
Peak_013712	411.554	10.0054	0.287315	VGAGMYVLYPY						1231.59	0.006127	3	409	419	3	3.58	D	G	V	Y	Q8GTB6	Cannabis sativa (Hemp) (Marijuana)	Tetrahydrocannabinolic acid synthase	THCAS	oxidative cyclization of CBGA, producing THCA	Cannabinoid biosynthesis	545	Chymotrypsin	0.014919
Peak_013713	411.563	11.061	0.071374	FLTAMAIHLSL				Oxidation [M5]	Oxidation [M5]	1231.66	-0.0075	3	28	38	3	3.07	L	R	F	L	A0A0M4QYH7	Cannabis sativa (Hemp) (Marijuana)	Putative cytochrome c biosynthesis ccmC-like mitochondrial protein	ccmC	heme binding	Energy metabolism	250	Chymotrypsin	0.107654
Peak_013728	411.731	13.1611	0.0869527	EISTGAGAIREQLADL						1642.85	0.011867	4	195	210	2	5.8	R	D	E	L	A0A0C5AUF5	Cannabis sativa (Hemp) (Marijuana)	DNA-directed RNA polymerase subunit beta	rpoC1	transcription of DNA into RNA	Transcription	683	Chymotrypsin	0.000139511
Peak_013729	411.726	13.7475	0.0797331	LVAVPSRATIFSVKR						1642.99	-0.013447	4	158	172	2	2.01	R	N	L	R	A0A0H3UZT7	Cannabis sativa (Hemp) (Marijuana)	Tetrahydrocannabinolic acid synthase	THCAS	oxidative cyclization of CBGA, producing THCA	Cannabinoid biosynthesis	325	Trypsin	1.70357e-05
Peak_013731	411.733	15.0464	0.111789	YVGIKEL						820.469	-0.005453	2	651	657	2	15.35	E	K	Y	L	A0A0C5ARX9	Cannabis sativa (Hemp) (Marijuana)	DNA-directed RNA polymerase subunit beta	rpoB	transcription of DNA into RNA	Transcription	1393	Chymotrypsin	5.94734e-06
Peak_013735	411.736	18.1252	0.0700039	FSIQSKI						821.465	0.003423	2	709	715	2	16.37	E	-	F	I	H9A8L2	Cannabis sativa (Hemp) (Marijuana)	Acyl-activating enzyme 13	aae13	unknown	Unknown	715	Chymotrypsin	2.77401e-05
Peak_013741	411.739	12.201	0.152362	MVVSFSGVKLSMAKK				Oxidation [M1 M12]	Oxidation [M1 M12]	1642.88	-0.010032	4	100	114	2	9.97	K	G	M	K	I6WIE9	Cannabis sativa (Hemp) (Marijuana)	Chalcone isomerase-like protein	CILP	lyase activity	Unknown	214	Trypsin	0.00336389
Peak_013743	411.708	12.4994	0.0346912	NASTIGFL						821.428	0.001644	2	107	114	1	2.88	L	L	N	L	H9A1V8	Cannabis sativa (Hemp) (Marijuana)	Acyl-activating enzyme 6	aae6	unknown	Unknown	569	Chymotrypsin	0.000236457
Peak_013744	411.704	15.2035	0.011083	YVGIKEL						820.469	-0.005453	2	651	657	3	1.12	E	K	Y	L	A0A0C5ARX9	Cannabis sativa (Hemp) (Marijuana)	DNA-directed RNA polymerase subunit beta	rpoB	transcription of DNA into RNA	Transcription	1393	Chymotrypsin
Peak_013754	411.852	32.5509	0.0778829	NVEYSMGSALF				Oxidation [M6]	Oxidation [M6]	1232.54	-0.004434	3	214	224	3	7.95	Y	F	N	F	A0A168LEY9	Cannabis sativa (Hemp) (Marijuana)	NADH-ubiquinone oxidoreductase chain 1	nad1	Core subunit of the mitochondrial membrane respiratory chain	Energy metabolism	320	Chymotrypsin
Peak_013770	411.969	18.4346	0.0432237	LLDRHYRIAPFDE						1643.84	0.002403	4	877	889	4	3.93	E	R	L	E	A0A0C5ARQ8	Cannabis sativa (Hemp) (Marijuana)	DNA-directed RNA polymerase subunit beta	rpoB	transcription of DNA into RNA	Transcription	1070	GluC
Peak_013791	412.229	10.5918	0.116345	TSGIQALIFATL						1233.7	-0.001433	3	223	234	2	0.09	F	A	T	L	A0A0C5B2F4	Cannabis sativa (Hemp) (Marijuana)	ATP synthase CF0 A subunit	atpI	Produces ATP from ADP	Energy metabolism	247	Chymotrypsin	0.00027528
Peak_013792	412.238	12.0168	0.183833	GYPPIIY						821.432	-0.002369	2	493	499	0	3.91	L	H	G	Y	A0A1V0QSF4	Cannabis sativa (Hemp) (Marijuana)	Terpene synthase	TPS	formation of cyclic terpenes through the cyclization of linear terpenes	Terpenoid biosynthesis	613	Chymotrypsin	0.00167969
Peak_013809	412.241	17.4599	0.114912	TVEAYLK						822.449	-0.000178	2	148	154	0	11.39	K	D	T	K	I6XT51	Cannabis sativa (Hemp) (Marijuana)	Betv1-like protein	Betv1	abscisic acid binding	Defence response	161	Trypsin	7.94758e-06
Peak_013810	412.222	18.6839	0.236672	TVEAYLK						822.449	-0.000606	2	148	154	0	7.28	K	D	T	K	I6XT51	Cannabis sativa (Hemp) (Marijuana)	Betv1-like protein	Betv1	abscisic acid binding	Defence response	161	Trypsin	1.32439e-06
Peak_013812	412.225	21.9597	0.0864949	AHERTPL						822.435	0.003538	2	681	687	0	1.9	W	A	A	L	A0A0C5APY0	Cannabis sativa (Hemp) (Marijuana)	Photosystem I P700 chlorophyll a apoprotein A2	psaB	bind P7, the primary electron donor of PSI	Photosynthesis	734	Chymotrypsin	1.49887e-05
Peak_013813	412.224	23.0059	0.113783	TLFQTVDFSTIFAR						1644.85	0.012903	4	187	200	5	5.89	F	A	T	R	A0A0M4RVP1	Cannabis sativa (Hemp) (Marijuana)	NADH-ubiquinone oxidoreductase chain 5	nad5	Core subunit of the mitochondrial membrane respiratory chain	Energy metabolism	669	Trypsin
Peak_013814	412.225	23.7212	0.0930209	FPILTHLMKHLSL			Phospho [T5]	Oxidation [M8]	Oxidation [M8] Phospho [T5]	1644.85	0.015984	4	134	146	5	7.75	F	K	F	L	A0A172J1Z7	Boehmeria nivea (Chinese grass) (Urtica nivea)	Small auxin up regulated protein	SAUR20	response to auxin	Phytohormone response	147	Chymotrypsin
Peak_013815	412.217	24.4748	0.0677592	AIFSSIW						822.428	0.006002	2	243	249	1	1.48	F	I	A	W	A0A0M5M7P7	Cannabis sativa (Hemp) (Marijuana)	Cytochrome b	cob	mitochondiral electron chain	Energy metabolism	396	Chymotrypsin
Peak_013852	412.556	10.5453	0.0860097	GGMIPVGTGFKGL						1232.66	-0.010034	3	1322	1334	2	1.05	L	V	G	L	A0A0C5ARX9	Cannabis sativa (Hemp) (Marijuana)	DNA-directed RNA polymerase subunit beta	rpoB	transcription of DNA into RNA	Transcription	1393	Chymotrypsin	0.00037723
Peak_013855	412.548	16.4293	0.0827913	VPPRTTPIQF			Phospho [T5]		Phospho [T5]	1234.61	0.010964	3	318	327	0	2.03	E	L	V	F	A0A0M5M254	Cannabis sativa (Hemp) (Marijuana)	Maturase R	matR	assists in splicing introns	Transcription	651	Chymotrypsin	0.032547
Peak_013876	412.739	11.624	0.0727707	PLLGSSVAGFFGRFL			Phospho [S6]		Phospho [S6]	1646.82	-0.008641	4	9	23	6	1.44	L	G	P	L	A0A0M4RVP1	Cannabis sativa (Hemp) (Marijuana)	NADH-ubiquinone oxidoreductase chain 5	nad5	Core subunit of the mitochondrial membrane respiratory chain	Energy metabolism	669	Chymotrypsin	0.0113827
Peak_013877	412.726	12.2119	0.0913482	HGDIINR						823.43	0.004244	2	581	587	1	0.29	R	T	H	R	H9A8L2	Cannabis sativa (Hemp) (Marijuana)	Acyl-activating enzyme 13	aae13	unknown	Unknown	715	Trypsin	0.000212454
Peak_013879	412.73	14.3044	0.108092	ELFILHGASIGFWR						1644.88	-0.008168	4	287	300	1	5.57	E	G	E	R	H9A1V4	Cannabis sativa (Hemp) (Marijuana)	Acyl-activating enzyme 2	aae2	unknown	Unknown	662	Trypsin	0.000237752
Peak_013883	412.731	17.4414	0.229155	SSALYGVK						823.444	-0.004466	2	115	122	0	9	R	K	S	K	A0A0C5APY5	Cannabis sativa (Hemp) (Marijuana)	30S ribosomal protein S12, chloroplastic	rps12	assembly of the ribosome	Protein metabolism	132	Trypsin	1.34462e-08
Peak_013886	412.739	21.345	0.0583349	TEEQLLKYVRIAGK						1646.94	-0.007224	4	57	70	7	3.07	L	A	T	K	A0A0C5ARS4	Cannabis sativa (Hemp) (Marijuana)	30S ribosomal protein S4	rps4	assembly of the ribosome	Protein metabolism	202	Trypsin	0.231445
Peak_013899	412.896	10.0609	0.13773	TNATFSVSIALL						1235.68	-0.011043	3	611	622	2	5.7	L	G	T	L	A0A0U2H1A6	Humulus lupulus (European hop)	NAD(P)H-quinone oxidoreductase subunit 5, chloroplastic	ndhF	NDH shuttles electrons from NAD(P)H:plastoquinone to quinones	Photosynthesis	762	Chymotrypsin	7.60111e-05
Peak_013903	412.891	16.188	0.113078	GCSMIYGSTGATHF	Carbamidomethyl [C2]		Phospho [S3 S8]		Carbamidomethyl [C2] Phospho [S3 S8]	1647.55	-0.001227	4	182	195	1	10.62	F	D	G	F	A0A0M4RG15	Cannabis sativa (Hemp) (Marijuana)	NADH dehydrogenase subunit 2	nad2	ATP synthesis	Energy metabolism	488	Chymotrypsin	0.000131809
Peak_013954	413.238	15.9873	0.11048	PTSLPPTL						824.464	-0.006221	2	163	170	1	6.77	L	S	P	L	A0A0M4R6S2	Cannabis sativa (Hemp) (Marijuana)	Cytochrome c biogenesis B	ccmB	Mitochondrial electron carrier protein	Energy metabolism	206	Chymotrypsin	9.26389e-10
Peak_013955	413.234	16.9874	0.151444	LLLQQRSATK			Phospho [S7]		Phospho [S7]	1236.66	0.006933	3	137	146	1	12.39	E	V	L	K	A0A1V0QSG5	Cannabis sativa (Hemp) (Marijuana)	Isopentenyl-diphosphate delta-isomerase	IDI	Converts isopentenyl diphosphate into dimethylallyl diphosphate	Isoprenoid biosynthesis	304	Trypsin	3.27049e-08
Peak_013968	413.223	15.4016	0.113585	DPKIISASTLL			Phospho [S8]		Phospho [S8]	1236.64	0.01029	3	432	442	2	12.63	K	S	D	L	A0A1V0QSF3	Cannabis sativa (Hemp) (Marijuana)	Terpene synthase	TPS	formation of cyclic terpenes through the cyclization of linear terpenes	Terpenoid biosynthesis	551	Chymotrypsin	0.00144506
Peak_013986	413.256	21.303	0.0748989	IAVPAEIL						824.501	0.00233	2	3	10	0	0.98	Y	G	I	L	A0A0M4S8G1	Cannabis sativa (Hemp) (Marijuana)	NADH-ubiquinone oxidoreductase chain 1	nad1	Core subunit of the mitochondrial membrane respiratory chain	Energy metabolism	324	Chymotrypsin
Peak_014018	413.557	15.403	0.0656327	DPKIISASTLL			Phospho [S8]		Phospho [S8]	1236.64	0.01029	3	432	442	2	3.95	K	S	D	L	A0A1V0QSF3	Cannabis sativa (Hemp) (Marijuana)	Terpene synthase	TPS	formation of cyclic terpenes through the cyclization of linear terpenes	Terpenoid biosynthesis	551	Chymotrypsin
Peak_014026	413.563	11.225	0.0733542	RACTVRILSY	Carbamidomethyl [C3]				Carbamidomethyl [C3]	1237.66	0.011331	3	300	309	1	2.33	E	R	R	Y	A0A126WZN0	Cannabis sativa (Hemp) (Marijuana)	Putative LOV domain-containing protein	LOV	unknown	Unknown	385	Chymotrypsin	0.000587912
Peak_014027	413.566	11.8585	0.0679137	MMKRAVFARE						1237.64	0.007315	3	243	252	0	27.95	E	L	M	E	A0A0B4SX31	Cannabis sativa (Hemp) (Marijuana)	Ribulose bisphosphate carboxylase large chain	rbcL	carboxylation of D-ribulose 1,5-bisphosphate	Photosynthesis	312	GluC	0.00347782
Peak_014039	413.714	12.3177	0.0937567	LLNFGVYYATRAAL			Phospho [T10]		Phospho [T10]	1650.82	-0.012426	4	238	251	6	4.46	F	G	L	L	A0A455ZJL3	Cannabis sativa (Hemp) (Marijuana)	Prenyltransferase 5	PT5	transferase activity	Unknown	384	Chymotrypsin	0.000247628
Peak_014044	413.755	14.6555	0.195393	VKAPGIIE						825.496	0.002183	2	83	90	0	2.6	E	R	V	E	A0A0M5M1Z3	Cannabis sativa (Hemp) (Marijuana)	ATP synthase subunit alpha	atpA	Produces ATP from ADP	Energy metabolism	509	GluC	0.000213242
Peak_014058	413.778	12.4431	0.081131	RIPSLLK						825.544	-0.003192	2	50	56	3	10.91	L	P	R	K	A0A1V0QSG5	Cannabis sativa (Hemp) (Marijuana)	Isopentenyl-diphosphate delta-isomerase	IDI	Converts isopentenyl diphosphate into dimethylallyl diphosphate	Isoprenoid biosynthesis	304	Trypsin	6.57622e-07
Peak_014068	413.894	11.253	0.0911128	TLYDYLLNPK						1238.65	-0.00068	3	71	80	1	6.32	K	K	T	K	P00053	Cannabis sativa (Hemp) (Marijuana)	Cytochrome c	cytC	Mitochondrial electron carrier protein	Energy metabolism	111	Trypsin	9.13457e-08
Peak_014095	414.195	33.2938	0.0536065	ALELSNEEQK			Phospho [S5]		Phospho [S5]	1239.54	0.011269	3	262	271	5	5.87	K	K	A	K	A0A1V0QSH0	Cannabis sativa (Hemp) (Marijuana)	Transferase FPPS1	FPPS1	geranyltransferase activity	Isoprenoid biosynthesis	341	Trypsin
Peak_014108	414.22	13.918	0.0666511	HTFVLPL						825.475	0.001746	2	204	210	1	5.4	L	L	H	L	A0A0C5APY6	Cannabis sativa (Hemp) (Marijuana)	Cytochrome b6	petB	electron transfer between PSII and PSI	Photosynthesis	232	Chymotrypsin	4.2075e-06
Peak_014121	414.239	32.119	0.0783091	IVPISWL						826.495	-0.003414	2	58	64	1	3.52	Y	A	I	L	A0A172J219	Boehmeria nivea (Chinese grass) (Urtica nivea)	Small auxin up regulated protein	SAUR40	response to auxin	Phytohormone response	105	Chymotrypsin
Peak_014123	414.221	21.9138	0.0479266	LFASSFR						826.434	-0.005317	2	19	25	0	0.43	R	G	L	R	A0A0C5B2J3	Cannabis sativa (Hemp) (Marijuana)	50S ribosomal protein L20	rpl20	assembly of the ribosome	Protein metabolism	120	Trypsin	2.98545e-08
Peak_014137	414.255	22.927	0.0767861	IVPISWL						826.495	-0.000346	2	58	64	1	16.13	Y	A	I	L	A0A172J219	Boehmeria nivea (Chinese grass) (Urtica nivea)	Small auxin up regulated protein	SAUR40	response to auxin	Phytohormone response	105	Chymotrypsin	2.94367e-06
Peak_014140	414.246	12.0126	0.0603464	LQSNRPL						826.466	0.003316	2	283	289	2	7.53	R	R	L	L	A0A1V0QSH6	Cannabis sativa (Hemp) (Marijuana)	1-deoxy-D-xylulose-5-phosphate synthase	DXPS1	Converts D-glyceraldehyde 3P into 1-deoxy-D-xylulose 5P	Terpenoid biosynthesis	730	Chymotrypsin	0.000711092
Peak_014163	414.506	10.9976	0.0851771	LERYGMTEF			Phospho [T7]	Oxidation [M6]	Oxidation [M6] Phospho [T7]	1240.48	0.010704	3	347	355	5	1.82	L	V	L	F	H9A1W2	Cannabis sativa (Hemp) (Marijuana)	Acyl-activating enzyme 10	aae10	unknown	Unknown	564	Chymotrypsin	0.000169923
Peak_014167	414.514	33.2383	0.054002	ADGAATVGGELSL			Phospho [S12]		Phospho [S12]	1239.54	0.011224	3	76	88	1	2.54	L	G	A	L	A0A0C5ARQ8	Cannabis sativa (Hemp) (Marijuana)	DNA-directed RNA polymerase subunit beta	rpoB	transcription of DNA into RNA	Transcription	1070	Chymotrypsin
Peak_014170	414.564	12.5413	0.0726676	MANNLTLTGLL			Phospho [T6]		Phospho [T6] : Phospho [T8]	1239.59	0.002785	3	1	11	3	1.31	-	K	M	L	H9A1W0	Cannabis sativa (Hemp) (Marijuana)	Acyl-activating enzyme 8	aae8	unknown	Unknown	526	Chymotrypsin
Peak_014178	414.547	10.4209	0.058536	AEKSKTSSVPK			Phospho [S7]		Phospho [S7] : Phospho [S8] : Phospho [T6]	1240.61	0.006079	3	87	97	2	0.71	Y	G	A	K	A0A172J228	Boehmeria nivea (Chinese grass) (Urtica nivea)	Small auxin up regulated protein	SAUR50	response to auxin	Phytohormone response	178	Trypsin	0.000118503
Peak_014189	414.723	20.8999	0.0986043	SRLIESPAPGIISR			Phospho [S1 S13]		Phospho [S1 S13]	1654.78	0.015069	4	127	140	2	6.68	E	R	S	R	A0A0C5ARX6	Cannabis sativa (Hemp) (Marijuana)	ATP synthase subunit alpha	atpA	Produces ATP from ADP	Energy metabolism	507	Trypsin	0.00304406
Peak_014191	414.733	10.2741	0.0610474	SGNVRNRELTIIQR						1654.92	-0.010244	4	17	30	4	3.26	L	R	S	R	A0A0M4RG21	Cannabis sativa (Hemp) (Marijuana)	Ribosomal protein S4	rps4	assembly of the ribosome	Protein metabolism	352	Trypsin	0.049553
Peak_014195	414.747	13.3637	0.100458	KVEEKLHLKKEKF						1654.98	0.010766	4	306	318	5	1.37	D	V	K	F	F1LKH9	Cannabis sativa (Hemp) (Marijuana)	Polyketide synthase 5	PKSG5	acyltransferase actitivy	Cannabinoid biosynthesis	385	Chymotrypsin	7.99139e-06
Peak_014198	414.748	17.3817	0.234673	LVLAERK						827.523	0.001652	2	23	29	4	11.61	F	V	L	K	A0A0M4S8G1	Cannabis sativa (Hemp) (Marijuana)	NADH-ubiquinone oxidoreductase chain 1	nad1	Core subunit of the mitochondrial membrane respiratory chain	Energy metabolism	324	Trypsin	5.13937e-09
Peak_014209	414.761	28.1724	0.029312	LKDLNLL						827.512	-0.004889	2	335	341	5	3.89	R	L	L	L	A0A0M4RG21	Cannabis sativa (Hemp) (Marijuana)	Ribosomal protein S4	rps4	assembly of the ribosome	Protein metabolism	352	Chymotrypsin	0.010108
Peak_014215	414.873	9.84421	0.0554801	EAAMKSTTVPK			Phospho [S6]		Phospho [S6]	1241.57	0.012387	3	24	34	2	12.35	K : R	G	E	K	A0A172J220	Boehmeria nivea (Chinese grass) (Urtica nivea)	Small auxin up regulated protein	SAUR36	response to auxin	Phytohormone response	97	Trypsin	7.80891e-06
Peak_014223	414.872	30.2679	0.0353934	EKQEDXEKHL						1241.59	0.011115	3	426	435	0	1.76	W	N	E	L	A0A3G5EBM5	Cannabis sativa (Hemp) (Marijuana)	Cannabidiolic acid synthase	CBDAS	oxidative cyclization of CBGA, producing CBDA	Cannabinoid biosynthesis	495	Chymotrypsin
Peak_014225	414.905	16.7938	0.0582644	DSFIDLISSLNVSS			Phospho [S2 S14]		Phospho [S2 S14]	1655.67	-0.016196	4	88	101	2	5.87	E	-	D	S	A0A172J1Y1	Boehmeria nivea (Chinese grass) (Urtica nivea)	Small auxin up regulated protein	SAUR05	response to auxin	Phytohormone response	101	GluC
Peak_014285	415.236	14.9411	0.0855868	AVPMAGGIL						827.457	0.003356	2	135	143	0	1.29	F	C	A	L	H9A1V9	Cannabis sativa (Hemp) (Marijuana)	Acyl-activating enzyme 7	aae7	unknown	Unknown	597	Chymotrypsin	0.00106306
Peak_014286	415.241	15.6984	0.100663	IVDAALVE						828.459	-0.006114	2	324	331	2	9.83	D	S	I	E	H9A8L4	Cannabis sativa (Hemp) (Marijuana)	Acyl-activating enzyme 15	aae15	unknown	Unknown	776	GluC	3.43293e-08
Peak_014288	415.246	18.2693	0.0635908	VKLLLED						828.496	0.006643	2	303	309	1	1.45	D	I	V	D	H9A1V4	Cannabis sativa (Hemp) (Marijuana)	Acyl-activating enzyme 2	aae2	unknown	Unknown	662	GluC	0.00738546
Peak_014339	415.461	9.58613	0.0439045	LLEKYSAQEYGYD			Phospho [S6]		Phospho [S6]	1657.69	-0.001226	4	84	96	7	0.21	E	Q	L	D	A0A172J1Y4	Boehmeria nivea (Chinese grass) (Urtica nivea)	Small auxin up regulated protein	SAUR10	response to auxin	Phytohormone response	138	GluC	0.0105503
Peak_014343	415.478	18.2715	0.0613915	DWSTIRCF	Carbamidomethyl [C7]		Phospho [S3 T4]		Carbamidomethyl [C7] Phospho [S3 T4]	1243.41	0.003043	3	466	473	1	4.07	Y	S	D	F	H9A1V3	Cannabis sativa (Hemp) (Marijuana)	Acyl-activating enzyme 1	aae1	unknown	Unknown	720	Chymotrypsin
Peak_014354	415.549	11.4981	0.0520463	MAPYISAKRK			Phospho [S6]		Phospho [S6]	1243.61	0.000816	3	31	40	3	10.88	R	G	M	K	A0A0C5APX8	Cannabis sativa (Hemp) (Marijuana)	30S ribosomal protein S2	rps2	assembly of the ribosome	Protein metabolism	236	Trypsin	0.000170042
Peak_014372	415.722	27.4545	0.0526344	VDGDGIVR						829.429	0.001086	2	351	358	0	6.96	L	A	V	R	A0A0H3W6F4	Cannabis sativa (Hemp) (Marijuana)	Photosystem II CP47 reaction center protein	psbB	Component of PSII	Photosynthesis	508	Trypsin
Peak_014375	415.739	15.492	0.186905	EGNEIIR						829.429	0.000126	2	433	439	0	6.78	R	E	E	R	A0A0C5B2I6	Cannabis sativa (Hemp) (Marijuana)	Ribulose bisphosphate carboxylase large chain	rbcL	carboxylation of D-ribulose 1,5-bisphosphate	Photosynthesis	475	Trypsin	0.000127153
Peak_014377	415.748	17.7168	0.0594977	AWSKIPE						829.433	0.005376	2	281	287	0	8.92	E	K	A	E	A0A0H3W6F4	Cannabis sativa (Hemp) (Marijuana)	Photosystem II CP47 reaction center protein	psbB	Component of PSII	Photosynthesis	508	GluC	0.000794515
Peak_014378	415.746	18.2495	0.0585537	AWSKIPE						829.433	0.005192	2	281	287	0	10.33	E	K	A	E	A0A0H3W6F4	Cannabis sativa (Hemp) (Marijuana)	Photosystem II CP47 reaction center protein	psbB	Component of PSII	Photosynthesis	508	GluC	0.00110942
Peak_014388	415.729	14.5921	0.0536611	EGNEIIR						829.429	0.001592	2	433	439	0	6.17	R	E	E	R	A0A0C5B2I6	Cannabis sativa (Hemp) (Marijuana)	Ribulose bisphosphate carboxylase large chain	rbcL	carboxylation of D-ribulose 1,5-bisphosphate	Photosynthesis	475	Trypsin	2.68163e-05
Peak_014390	415.736	11.1991	0.0800736	ALEQLEK						829.454	0.001042	2	74	80	0	7.42	R	A	A	K	A0A0C5AUE9	Cannabis sativa (Hemp) (Marijuana)	ATP synthase subunit b, chloroplastic	atpF	Produces ATP from ADP	Energy metabolism	189	Trypsin	1.75432e-06
Peak_014391	415.725	11.7842	0.047665	EGNEIIR						829.429	0.008122	2	433	439	0	18.44	R	E	E	R	A0A0C5B2I6	Cannabis sativa (Hemp) (Marijuana)	Ribulose bisphosphate carboxylase large chain	rbcL	carboxylation of D-ribulose 1,5-bisphosphate	Photosynthesis	475	Trypsin	4.15308e-08
Peak_014392	415.727	12.3785	0.0618735	GVKGANRE						829.441	-0.00188	2	529	536	0	6.35	L	V	G	E	A0A1V0QSF5	Cannabis sativa (Hemp) (Marijuana)	3-hydroxy-3-methylglutaryl coenzyme A reductase	hmgR	synthesizes (R)-mevalonate from acetyl-CoA	Isoprenoid biosynthesis	588	GluC	1.19795e-05
Peak_014393	415.74	12.9681	0.0581681	ALEQLEK						829.454	-0.00405	2	74	80	2	4.43	R	A	A	K	A0A0C5AUE9	Cannabis sativa (Hemp) (Marijuana)	ATP synthase subunit b, chloroplastic	atpF	Produces ATP from ADP	Energy metabolism	189	Trypsin	0.00170992
Peak_014409	415.904	17.6682	0.149716	XIPETAMVKIL						1244.69	0.010396	3	391	401	1	1.83	K	E	X	L	A0A3G5EA32	Cannabis sativa (Hemp) (Marijuana)	Tetrahydrocannabinolic acid synthase	THCAS	oxidative cyclization of CBGA, producing THCA	Cannabinoid biosynthesis	535	Chymotrypsin	1.25082e-06
Peak_014413	415.889	10.1466	0.067459	FDVPVGTRGDCYD	Carbamidomethyl [C11]		Phospho [T7 Y12]		Carbamidomethyl [C11] Phospho [T7 Y12]	1659.57	-0.00826	4	247	259	4	2.22	D	R	F	D	A0A0M4S7M8	Cannabis sativa (Hemp) (Marijuana)	NADH dehydrogenase subunit 7	nad7	ATP synthesis	Energy metabolism	394	GluC	0.00114017
Peak_014447	416.22	9.68528	0.0529506	SIFIGITIVGF			Phospho [T7]		Phospho [T7]	1245.64	-0.006258	3	113	123	1	0.96	F	Q	S	F	A0A0M4RG07	Cannabis sativa (Hemp) (Marijuana)	ATP synthase subunit a	atpI	Produces ATP from ADP	Energy metabolism	239	Chymotrypsin	0.00238777
Peak_014449	416.216	12.4162	0.0687816	DVAFPPGK						829.433	0.005307	2	32	39	0	6.71	L	M	D	K	A0A0C5ARS5	Cannabis sativa (Hemp) (Marijuana)	ATP synthase subunit beta	atpB	Produces ATP from ADP	Energy metabolism	498	Trypsin	0.000101047
Peak_014455	416.243	16.7097	0.160914	SASGKILR						830.497	-0.005945	2	525	532	1	14.6	K	R	S	R	H9A1V5	Cannabis sativa (Hemp) (Marijuana)	Acyl-activating enzyme 3	aae3	unknown	Unknown	543	Trypsin	3.75352e-09
Peak_014456	416.252	19.1749	0.278169	EVAKGVTK						830.486	0.001468	2	294	301	1	6.91	R	Q	E	K	A0A1V0QSH6	Cannabis sativa (Hemp) (Marijuana)	1-deoxy-D-xylulose-5-phosphate synthase	DXPS1	Converts D-glyceraldehyde 3P into 1-deoxy-D-xylulose 5P	Terpenoid biosynthesis	730	Trypsin	7.34831e-08
Peak_014458	416.253	22.1181	0.077655	LVGANYRGLKR						1245.73	0.011955	3	11	21	2	3.07	R	L	L	R	A0A172J254	Boehmeria nivea (Chinese grass) (Urtica nivea)	Small auxin up regulated protein	SAUR67	response to auxin	Phytohormone response	107	Trypsin
Peak_014504	416.553	11.5662	0.172235	KTQDKNGTLLE						1245.66	0.010865	3	282	292	1	1.74	E	F	K	E	A7IZZ2	Cannabis sativa (Hemp) (Marijuana)	(+)-alpha-pinene synthase, chloroplastic	APS	monoterpene (C10) olefins biosynthesis, produces (+)-alpha-pinene.	Terpenoid biosynthesis	615	GluC	0.00110434
Peak_014514	416.565	22.0125	0.124274	LVGANYRGLKR						1245.73	0.011955	3	11	21	2	1.95	R	L	L	R	A0A172J254	Boehmeria nivea (Chinese grass) (Urtica nivea)	Small auxin up regulated protein	SAUR67	response to auxin	Phytohormone response	107	Trypsin
Peak_014524	416.703	9.55925	0.0504344	SLANIATVMNVGGKL			Phospho [S1 T7]	Oxidation [M9]	Oxidation [M9] Phospho [S1 T7]	1662.75	0.008676	4	380	394	1	0.72	F	K	S	L	A0A1V0QSH3	Cannabis sativa (Hemp) (Marijuana)	3-hydroxy-3-methylglutaryl coenzyme A synthase	hmgS	forms HMG-CoA	Isoprenoid biosynthesis	451	Chymotrypsin	0.251793
Peak_014525	416.72	12.5399	0.0514462	GLGDTIRVSLTEPPE			Phospho [T11]		Phospho [T11]	1662.79	0.015985	4	342	356	2	8.63	D	E	G	E	A0A1V0QSG3	Cannabis sativa (Hemp) (Marijuana)	4-hydroxy-3-methylbut-2-en-1-yl diphosphate synthase	HDS	Converts (E)-4-hydroxy-3-methylbut-2-en-1-yl-2P into 2-C-methyl-D-erythritol 2,4-cyclo-2P	Terpenoid biosynthesis	748	GluC	0.00825533
Peak_014528	416.734	11.1075	0.0634727	ITRSEAR						831.456	0.007976	2	266	272	1	6.52	R	W	I	R	A0A1V0QSF4	Cannabis sativa (Hemp) (Marijuana)	Terpene synthase	TPS	formation of cyclic terpenes through the cyclization of linear terpenes	Terpenoid biosynthesis	613	Trypsin	0.0122501
Peak_014530	416.725	13.2195	0.127345	VTEDQIK						831.434	-0.004252	2	500	506	2	19.32	E	Q	V	K	V5KXG5	Cannabis sativa (Hemp) (Marijuana)	4-coumarate:CoA ligase	4CL	forms 4-coumaroyl-CoA from 4-coumarate	Phenylpropanoid biosynthesis	550	Trypsin	6.47218e-05
Peak_014534	416.748	16.7896	0.107427	ASLVSLSRAEAFTRR						1662.92	-0.009587	4	85	99	5	11.4	K	I	A	R	A0A0M3ULW1	Cannabis sativa (Hemp) (Marijuana)	ATP synthase subunit 9, mitochondrial	atp9	Produces ATP from ADP	Energy metabolism	129	Trypsin	7.41348e-11
Peak_014535	416.743	17.8339	0.0701909	SGPLRFR						831.471	-0.001292	2	481	487	1	8.56	K	S	S	R	A0A126X0F5	Cannabis sativa (Hemp) (Marijuana)	Putative LOV domain-containing protein	LOV	unknown	Unknown	618	Trypsin	2.64489e-09
Peak_014536	416.75	19.1146	0.12038	EAATKAIK						830.486	0.001498	2	108	115	1	2.63	K	E	E	K	Q8RVK9	Cannabis sativa (Hemp) (Marijuana)	Naringenin-chalcone synthase	CHS	use isovaleryl-CoA, isobutyryl-CoA or hexanoyl-CoA as substrates, but that is unable produce olivetol or olivetolic acid	Cannabinoid biosynthesis	389	Trypsin
Peak_014537	416.74	20.3889	0.0920166	LVPRSNF						831.46	0.001377	2	19	25	2	13.62	K	K	L	F	A0A455ZLY7	Cannabis sativa (Hemp) (Marijuana)	Prenyltransferase 3	PT3	transferase activity	Unknown	400	Chymotrypsin
Peak_014545	416.872	10.8108	0.0458818	GPYSVPHSVLL			Phospho [S8]		Phospho [S8]	1247.6	-0.010552	3	55	65	2	2.16	K	S	G	L	A0A0M5M254	Cannabis sativa (Hemp) (Marijuana)	Maturase R	matR	assists in splicing introns	Transcription	651	Chymotrypsin	0.000542265
Peak_014548	416.857	14.5524	0.0768371	LSNKVFGTTSD			Phospho [S10]		Phospho [S10] : Phospho [T8] : Phospho [T9]	1247.54	0.003953	3	135	145	1	1.44	E	K	L	D	I6WIE9	Cannabis sativa (Hemp) (Marijuana)	Chalcone isomerase-like protein	CILP	lyase activity	Unknown	214	GluC	2.09435e-09
Peak_014588	417.164	28.8622	0.024229	PTRSMLFMISAHD			Phospho [T2 S10]		Phospho [T2 S10]	1664.65	-0.015556	4	121	133	2	8.76	L	S	P	D	A0A0M4RG15	Cannabis sativa (Hemp) (Marijuana)	NADH dehydrogenase subunit 2	nad2	ATP synthesis	Energy metabolism	488	GluC
Peak_014593	417.203	31.3504	0.04835	SLGGLPPL			Phospho [S1]		Phospho [S1]	832.41	0.002395	2	404	411	2	0.45	L	A	S	L	A0A0C5B2K5	Cannabis sativa (Hemp) (Marijuana)	NADH-quinone oxidoreductase subunit N	ndhB	NDH-1 shuttles electrons from NADH to quinones	Energy metabolism	510	Chymotrypsin
Peak_014605	417.231	12.7208	0.140452	IQSQTTR						832.44	0.007547	2	57	63	0	5.67	Y	K	I	R	A0A0M4RG21	Cannabis sativa (Hemp) (Marijuana)	Ribosomal protein S4	rps4	assembly of the ribosome	Protein metabolism	352	Trypsin	0.000225633
Peak_014606	417.23	13.4508	0.10424	VAASASATR						832.44	0.008278	2	274	282	0	9.25	K	I	V	R	A0A0C5B2K5	Cannabis sativa (Hemp) (Marijuana)	NADH-quinone oxidoreductase subunit N	ndhB	NDH-1 shuttles electrons from NADH to quinones	Energy metabolism	510	Trypsin	1.17713e-06
Peak_014607	417.222	14.6751	0.109509	FMVMPAMIGGF				Oxidation [M2 M4 M7]	Oxidation [M2 M4 M7]	1247.54	0.008561	3	71	81	1	2.28	F	G	F	F	A0A0M4S7M0	Cannabis sativa (Hemp) (Marijuana)	Cytochrome c oxidase subunit 1	cox1	electron transfer	Energy metabolism	539	Chymotrypsin	2.513e-05
Peak_014610	417.207	10.1941	0.0860508	VSXNPRLAYL			Phospho [S2 Y9]		Phospho [S2 Y9]	1248.53	0.00498	3	452	461	2	7.42	Y	N	V	L	A0A3G5EA61	Cannabis sativa (Hemp) (Marijuana)	Cannabidiolic acid synthase	CBDAS	oxidative cyclization of CBGA, producing CBDA	Cannabinoid biosynthesis	505	Chymotrypsin	0.00773266
Peak_014612	417.211	9.17676	0.117134	GVPMAGAILCTLNIR	Carbamidomethyl [C10]		Phospho [T11]		Carbamidomethyl [C10] Phospho [T11]	1664.81	0.00558	4	83	97	2	1.35	F	H	G	R	H9A1W1	Cannabis sativa (Hemp) (Marijuana)	Acyl-activating enzyme 9	aae9	unknown	Unknown	561	Trypsin	0.00278933
Peak_014615	417.237	15.503	0.0805636	VYTFLLVSTLGIIF			Phospho [T3]		Phospho [T3]	1664.88	0.009471	4	8	21	5	2.65	L	F	V	F	A0A0U2DTK8	Cannabis sativa subsp. sativa	Photosystem II reaction center protein T	psbT	Dimerization of PSII	Photosynthesis	33	Chymotrypsin	0.0169538
Peak_014616	417.239	16.2115	0.0883693	EGKSATLK						832.465	-0.00145	2	150	157	1	3.06	K	L	E	K	A0A0C5AS13	Cannabis sativa (Hemp) (Marijuana)	50S ribosomal protein L2, chloroplastic	rpl2	assembly of the ribosome	Protein metabolism	275	Trypsin	1.92731e-09
Peak_014617	417.246	16.7742	0.0628575	EGKSATLK						832.465	-0.00145	2	150	157	1	3.22	K	L	E	K	A0A0C5AS13	Cannabis sativa (Hemp) (Marijuana)	50S ribosomal protein L2, chloroplastic	rpl2	assembly of the ribosome	Protein metabolism	275	Trypsin	2.85731e-07
Peak_014618	417.236	17.3593	0.0653632	FLFVGHL						831.464	0.005895	2	436	442	3	4.17	F	W	F	L	A0A0C5AUH1	Cannabis sativa (Hemp) (Marijuana)	Photosystem II CP43 reaction center protein	psbC	Component of PSII	Photosynthesis	473	Chymotrypsin	5.47761e-06
Peak_014619	417.24	18.2368	0.119651	NVLARML				Oxidation [M6]	Oxidation [M6]	831.464	0.006582	2	406	412	1	3.47	D	D	N	L	A0A0C5APY0	Cannabis sativa (Hemp) (Marijuana)	Photosystem I P700 chlorophyll a apoprotein A2	psaB	bind P7, the primary electron donor of PSI	Photosynthesis	734	Chymotrypsin	2.48245e-09
Peak_014623	417.25	22.5677	0.128646	REIXLGF						832.481	0.004156	2	332	338	2	0.51	E	V	R	F	Q9G127	Cannabis sativa (Hemp) (Marijuana)	Ribulose bisphosphate carboxylase large chain	rbcL	carboxylation of D-ribulose 1,5-bisphosphate	Photosynthesis	468	Chymotrypsin	2.40409e-06
Peak_014627	417.242	26.0786	0.0975053	DVLIKVF						832.506	0.004506	2	393	399	2	25.52	E	D	D	F	A0A1V0QSH9	Cannabis sativa (Hemp) (Marijuana)	4-hydroxy-3-methylbut-2-en-1-yl diphosphate reductase	HDR	Converts (E)-4-hydroxy-3-methylbut-2-en-1-yl-2P into isopentenyl-2P	Isoprenoid biosynthesis	408	Chymotrypsin
Peak_014658	417.484	14.9945	0.0687105	FSVTHQMALSL				Oxidation [M7]	Oxidation [M7]	1248.62	-0.004718	3	476	486	2	2.74	L	Y	F	L	A0A0M4RG15	Cannabis sativa (Hemp) (Marijuana)	NADH dehydrogenase subunit 2	nad2	ATP synthesis	Energy metabolism	488	Chymotrypsin
Peak_014663	417.555	11.0315	0.109441	VAVYVGEEEKK						1249.66	-0.011972	3	37	47	5	3.84	Y	R	V	K	A0A172J222	Boehmeria nivea (Chinese grass) (Urtica nivea)	Small auxin up regulated protein	SAUR37	response to auxin	Phytohormone response	97	Trypsin	0.00544577
Peak_014664	417.556	12.9967	0.210462	AKAIPRSGSRK			Phospho [S9]		Phospho [S9]	1249.67	0.00312	3	2	12	3	0.09	M	N	A	K	A0A0C5ART4	Cannabis sativa (Hemp) (Marijuana)	30S ribosomal protein S11	rps11	assembly of the ribosome	Protein metabolism	138	Trypsin	5.06528e-07
Peak_014667	417.545	17.1885	0.129036	TAAIGVPPLAGGPE						1248.67	0.003472	3	670	683	0	8.7	E	Q	T	E	H9A8L1	Cannabis sativa (Hemp) (Marijuana)	Acyl-activating enzyme 12	aae12	unknown	Unknown	757	GluC	0.000149996
Peak_014668	417.524	10.2107	0.0354694	AAMRSTIVPK			Phospho [S5 T6]	Oxidation [M3]	Oxidation [M3] Phospho [S5 T6]	1248.53	0.001608	3	25	34	1	0.36	E	G	A	K	A0A172J222	Boehmeria nivea (Chinese grass) (Urtica nivea)	Small auxin up regulated protein	SAUR37	response to auxin	Phytohormone response	97	Trypsin	0.000371209
Peak_014688	417.729	11.6846	0.164643	MQTLDAR						833.407	0.002507	2	81	87	1	39.91	E	Q	M	R	B1Q2B6	Cannabis sativa (Hemp) (Marijuana)	3,5,7-trioxododecanoyl-CoA synthase	OLS	olivetol biosynthesis	Cannabinoid biosynthesis	385	Trypsin	0.000231545
Peak_014691	417.733	14.2147	0.0998703	KKGYWAALKAFSLGK						1666.96	0.008692	4	22	36	3	3.82	K	S	K	K	A0A0C5ART9	Cannabis sativa (Hemp) (Marijuana)	50S ribosomal protein L32	rpl32	assembly of the ribosome	Protein metabolism	52	Trypsin	8.83043e-07
Peak_014692	417.737	16.25	0.0621164	KARAMGSL						832.459	0.00508	2	589	596	0	0.09	E	F	K	L	H9A1V9	Cannabis sativa (Hemp) (Marijuana)	Acyl-activating enzyme 7	aae7	unknown	Unknown	597	Chymotrypsin	2.28612e-08
Peak_014700	417.704	23.0637	0.02618	KTLPNTTDYLKTL			Phospho [T6 T7]		Phospho [T6 T7]	1666.76	-0.005209	4	166	178	4	3.61	L	V	K	L	H9A1V4	Cannabis sativa (Hemp) (Marijuana)	Acyl-activating enzyme 2	aae2	unknown	Unknown	662	Chymotrypsin
Peak_014713	417.892	11.9607	0.0777055	SSPKAFGETASLSF			Phospho [S2 T9 S11]		Phospho [S2 T9 S11]	1667.59	0.00172	4	176	189	2	0.25	F	D	S	F	A0A0M3ULW5	Cannabis sativa (Hemp) (Marijuana)	Ribosomal protein L2	rpl2	assembly of the ribosome	Protein metabolism	337	Chymotrypsin	0.000237553
Peak_014716	417.888	15.3834	0.106887	LLMGILGVCLY	Carbamidomethyl [C9]				Carbamidomethyl [C9]	1250.68	-0.009973	3	178	188	4	0.9	F	G	L	Y	A0A0C5APZ1	Cannabis sativa (Hemp) (Marijuana)	NAD(P)H-quinone oxidoreductase chain 4, chloroplastic	ndhD	chloroplastic plastoquinone	Photosynthesis	500	Chymotrypsin
Peak_014720	417.909	18.2041	0.0969253	TNXESPNNYTQAR			Phospho [Y9 T10]		Phospho [Y9 T10]	1667.6	0.004113	4	492	504	1	6.25	K	I	T	R	A0A3G5EA32	Cannabis sativa (Hemp) (Marijuana)	Tetrahydrocannabinolic acid synthase	THCAS	oxidative cyclization of CBGA, producing THCA	Cannabinoid biosynthesis	535	Trypsin
Peak_014743	418.218	9.74954	0.104228	RPSMRSIVVALMTL			Phospho [S3]	Oxidation [M4]	Oxidation [M4] Phospho [S3] : Oxidation [M4] Phospho [S6]	1668.85	-0.008652	4	561	574	1	2.01	L	T	R	L	U6EFF4	Cannabis sativa (Hemp) (Marijuana)	Putative LysM domain containing receptor kinase	lyk2	unknown	Unknown	599	Chymotrypsin	0.000142749
Peak_014744	418.23	11.2824	0.258877	AASGISRVLSVL			Phospho [S10]		Phospho [S10]	1251.66	0.010355	3	190	201	2	20.15	K	T	A	L	A0A126WZN0	Cannabis sativa (Hemp) (Marijuana)	Putative LOV domain-containing protein	LOV	unknown	Unknown	385	Chymotrypsin	3.38492e-06
Peak_014746	418.234	14.2615	0.140683	ALYHLVSAKGL			Phospho [S7]		Phospho [S7]	1250.64	0.003047	3	241	251	4	0.44	F	G	A	L	A0A088MFF4	Cannabis sativa (Hemp) (Marijuana)	Delta 12 desaturase	FAD2A	oxidoreductase activity	Lipid metabolism	387	Chymotrypsin	2.04806e-05
Peak_014747	418.244	15.424	0.0914265	IPGVNHAK						834.471	0.00529	2	5	12	0	10.14	R	K	I	K	A0A172J1X9	Boehmeria nivea (Chinese grass) (Urtica nivea)	Small auxin up regulated protein	SAUR07	response to auxin	Phytohormone response	91	Trypsin	4.29757e-06
Peak_014750	418.208	27.2094	0.0880341	PCEGLFL	Carbamidomethyl [C2]				Carbamidomethyl [C2]	834.395	0.004699	2	89	95	3	12.52	L	E	P	L	A0A172J246	Boehmeria nivea (Chinese grass) (Urtica nivea)	Small auxin up regulated protein	SAUR68	response to auxin	Phytohormone response	107	Chymotrypsin
Peak_014758	418.241	22.3625	0.126868	FISRLAE						834.46	0.00789	2	188	194	3	9.42	F	T	F	E	A0A0M4S8G1	Cannabis sativa (Hemp) (Marijuana)	NADH-ubiquinone oxidoreductase chain 1	nad1	Core subunit of the mitochondrial membrane respiratory chain	Energy metabolism	324	GluC
Peak_014759	418.235	23.6637	0.144403	LLKEGFE						834.449	0.003454	2	262	268	4	9.36	E	L	L	E	A0A1V0QSI6	Cannabis sativa (Hemp) (Marijuana)	2-C-methyl-D-erythritol 4-phosphate cytidylyltransferase	MCT		Isoprenoid biosynthesis	325	GluC
Peak_014784	418.281	33.5927	0.0375906	VALLPIPL						834.558	0.003515	2	519	526	2	30.19	K	G	V	L	A0A0C5ARZ4	Cannabis sativa (Hemp) (Marijuana)	Photosystem I P700 chlorophyll a apoprotein A1	psaA	component of PSI	Photosynthesis	750	Chymotrypsin	0.000557056
Peak_014808	418.563	13.139	0.16849	STWVLPITKK			Phospho [T2]		Phospho [T2]	1251.66	0.004743	3	161	170	1	0.3	E	C	S	K	A0A0C5APZ4	Cannabis sativa (Hemp) (Marijuana)	Protein Ycf2	ycf2	ATPase of unknown function	Unknown	2302	Trypsin	0.000515093
Peak_014820	418.662	25.0639	0.0336997	GSTLFVTFSRMW			Phospho [S2 T3 S9]		Phospho [S2 T3 S9]	1670.6	0.012581	4	632	643	4	12.78	L	D	G	W	A0A0M4RVP1	Cannabis sativa (Hemp) (Marijuana)	NADH-ubiquinone oxidoreductase chain 5	nad5	Core subunit of the mitochondrial membrane respiratory chain	Energy metabolism	669	Chymotrypsin
Peak_014823	418.686	10.0093	0.0421712	SWLATSHFVLGFF			Phospho [T5 S6]		Phospho [T5 S6]	1670.69	-0.00843	4	424	436	5	4.12	R	L	S	F	A0A0C5AUH1	Cannabis sativa (Hemp) (Marijuana)	Photosystem II CP43 reaction center protein	psbC	Component of PSII	Photosynthesis	473	Chymotrypsin	0.00027242
Peak_014826	418.734	17.4192	0.127646	SKLLTPSINLLHQK			Phospho [S1]		Phospho [S1]	1670.91	0.012978	4	546	559	5	3	L	E : K	S	K	A0A0C5AUJ6	Cannabis sativa (Hemp) (Marijuana)	NAD(P)H-quinone oxidoreductase subunit 5, chloroplastic	ndhF	NDH shuttles electrons from NAD(P)H:plastoquinone to quinones	Photosynthesis	755	Trypsin	7.99182e-05
Peak_014830	418.73	20.4672	0.102778	TKEAIAGF						835.444	-0.006488	2	359	366	2	13.66	Y	Y	T	F	A0A455ZJL3	Cannabis sativa (Hemp) (Marijuana)	Prenyltransferase 5	PT5	transferase activity	Unknown	384	Chymotrypsin	3.54607e-06
Peak_014833	418.739	13.8765	0.109161	IGSRKFE						835.455	0.005665	2	449	455	1	6.39	D	Q	I	E	A0A1V0QSF3	Cannabis sativa (Hemp) (Marijuana)	Terpene synthase	TPS	formation of cyclic terpenes through the cyclization of linear terpenes	Terpenoid biosynthesis	551	GluC	9.86697e-06
Peak_014834	418.743	14.7925	0.0932375	DGYIQLK						835.444	0.000478	2	479	485	1	5.04	E	D	D	K	H9A1V9	Cannabis sativa (Hemp) (Marijuana)	Acyl-activating enzyme 7	aae7	unknown	Unknown	597	Trypsin	1.38112e-06
Peak_014837	418.727	11.3053	0.0582701	ILTCRWFLTVGIL	Carbamidomethyl [C4]		Phospho [T3]		Carbamidomethyl [C4] Phospho [T3]	1670.86	0.016086	4	418	430	4	4.13	W	P	I	L	A0A0M3UM18	Cannabis sativa (Hemp) (Marijuana)	Cytochrome c biogenesis FN	ccmFn	Mitochondrial electron carrier protein	Energy metabolism	575	Chymotrypsin	0.00998828
Peak_014843	418.73	25.404	0.0727292	TSIVGNVF						835.444	0.001675	2	12	19	0	32.59	F	G	T	F	A0A0B4SX31	Cannabis sativa (Hemp) (Marijuana)	Ribulose bisphosphate carboxylase large chain	rbcL	carboxylation of D-ribulose 1,5-bisphosphate	Photosynthesis	312	Chymotrypsin
Peak_014844	418.73	26.0315	0.0712965	TSIVGNVF						835.444	0.001675	2	12	19	0	18.09	F	G	T	F	A0A0B4SX31	Cannabis sativa (Hemp) (Marijuana)	Ribulose bisphosphate carboxylase large chain	rbcL	carboxylation of D-ribulose 1,5-bisphosphate	Photosynthesis	312	Chymotrypsin
Peak_014852	418.738	29.5583	0.0549144	GIDRDLEPVLSMTPL				Oxidation [M12]	Oxidation [M12]	1670.85	0.013681	4	458	472	3	6.11	K	N	G	L	A0A0U2H188	Humulus lupulus (European hop)	Photosystem II CP43 reaction center protein	psbC	Component of PSII	Photosynthesis	473	Chymotrypsin
Peak_014871	418.938	19.3427	0.0387709	ISFKEKDIKYLE			Phospho [S2 Y10]		Phospho [S2 Y10]	1671.76	-0.016209	4	207	218	2	4.32	E	F	I	E	A0A0C5APZ4	Cannabis sativa (Hemp) (Marijuana)	Protein Ycf2	ycf2	ATPase of unknown function	Unknown	2302	GluC
Peak_014880	418.976	10.3352	0.0949543	NSMVKKFNLSSIK			Phospho [S10 S11]	Oxidation [M3]	Oxidation [M3] Phospho [S10 S11]	1670.75	0.012722	4	297	309	2	2.75	K	Y	N	K	H9A1V5	Cannabis sativa (Hemp) (Marijuana)	Acyl-activating enzyme 3	aae3	unknown	Unknown	543	Trypsin	8.20259e-05
Peak_014892	419.171	25.9483	0.0699263	VAVDHRQTGDISTD			Phospho [S12 T13]		Phospho [S12 T13] : Phospho [T8 S12] : Phospho [T8 T13]	1672.65	-0.001133	4	161	174	3	5.73	E	S	V	D	H9A1W2	Cannabis sativa (Hemp) (Marijuana)	Acyl-activating enzyme 10	aae10	unknown	Unknown	564	GluC
Peak_014894	419.169	34.7366	0.0437973	VQVATGFAMTFYY			Phospho [T5 Y12]	Oxidation [M9]	Oxidation [M9] Phospho [T5 Y12] : Oxidation [M9] Phospho [T5 Y13]	1672.63	-0.003255	4	63	75	3	1.61	L	R	V	Y	A0A0C5APY6	Cannabis sativa (Hemp) (Marijuana)	Cytochrome b6	petB	electron transfer between PSII and PSI	Photosynthesis	232	Chymotrypsin
Peak_014895	419.238	15.2897	0.141645	YSKDVIL						836.464	-0.002223	2	399	405	2	9.2	F	E	Y	L	A0A0M4RVP1	Cannabis sativa (Hemp) (Marijuana)	NADH-ubiquinone oxidoreductase chain 5	nad5	Core subunit of the mitochondrial membrane respiratory chain	Energy metabolism	669	Chymotrypsin	0.00806234
Peak_014896	419.236	16.3294	0.105745	YSKDVIL						836.464	-0.002223	2	399	405	3	4.44	F	E	Y	L	A0A0M4RVP1	Cannabis sativa (Hemp) (Marijuana)	NADH-ubiquinone oxidoreductase chain 5	nad5	Core subunit of the mitochondrial membrane respiratory chain	Energy metabolism	669	Chymotrypsin	6.33138e-06
Peak_014897	419.233	17.2365	0.142436	INPSKKKTLF			Phospho [T8]		Phospho [T8]	1254.67	0.002482	3	1506	1515	4	13.14	E	D	I	F	A0A0H3W815	Cannabis sativa (Hemp) (Marijuana)	Protein TIC 214	ycf1	protein precursor import into chloroplasts	Protein metabolism	1878	Chymotrypsin	0.000228102
Peak_014898	419.23	18.6167	0.117091	GRELFNNRHL						1254.66	0.01108	3	127	136	4	2.24	F	F	G	L	A0A455ZJC3	Cannabis sativa (Hemp) (Marijuana)	Prenyltransferase 4	PT4	transferase activity	Unknown	398	Chymotrypsin	5.88831e-07
Peak_014899	419.228	19.6556	0.080325	IINSVVVVGLY			Phospho [S4]		Phospho [S4]	1254.66	0.001127	3	29	39	1	3.34	K	Y	I	Y	A0A0C5AS14	Cannabis sativa (Hemp) (Marijuana)	Protein TIC 214	ycf1	protein precursor import into chloroplasts	Protein metabolism	356	Chymotrypsin	9.71695e-05
Peak_014900	419.229	20.3382	0.0839277	TKEAIAGF						835.444	-0.006488	2	359	366	1	11.68	Y	Y	T	F	A0A455ZJL3	Cannabis sativa (Hemp) (Marijuana)	Prenyltransferase 5	PT5	transferase activity	Unknown	384	Chymotrypsin	9.77188e-06
Peak_014901	419.233	21.1007	0.132057	TKLSIFE						836.464	0.005223	2	90	96	0	23.86	D	T	T	E	A0A0C5ARS5	Cannabis sativa (Hemp) (Marijuana)	ATP synthase subunit beta	atpB	Produces ATP from ADP	Energy metabolism	498	GluC	2.28794e-05
Peak_014908	419.224	26.2086	0.155071	TKLSIFE						836.464	-0.003475	2	90	96	1	24.49	D	T	T	E	A0A0C5ARS5	Cannabis sativa (Hemp) (Marijuana)	ATP synthase subunit beta	atpB	Produces ATP from ADP	Energy metabolism	498	GluC
Peak_014911	419.225	13.8808	0.111422	TAPTLVR			Phospho [T4]		Phospho [T4]	836.416	-0.007228	2	485	491	1	8	Y	S	T	R	H9A8L4	Cannabis sativa (Hemp) (Marijuana)	Acyl-activating enzyme 15	aae15	unknown	Unknown	776	Trypsin	4.05987e-07
Peak_014931	419.234	30.4788	0.201135	LLNYSID						836.428	-0.007823	2	94	100	3	5.03	R	F	L	D	A0A0C5B2L2	Cannabis sativa (Hemp) (Marijuana)	NADH-quinone oxidoreductase subunit I, chloroplastic	ndhI	NDH shuttles electrons from NAD(P)H:plastoquinone to quinones	Photosynthesis	171	GluC
Peak_014934	419.2	14.3834	0.0287858	IHCITEKGRGYPY	Carbamidomethyl [C3]		Phospho [Y13]		Carbamidomethyl [C3] Phospho [Y13]	1672.74	0.012676	4	367	379	4	5.07	L	A	I	Y	A0A1V0QSH6	Cannabis sativa (Hemp) (Marijuana)	1-deoxy-D-xylulose-5-phosphate synthase	DXPS1	Converts D-glyceraldehyde 3P into 1-deoxy-D-xylulose 5P	Terpenoid biosynthesis	730	Chymotrypsin	1.48087e-05
Peak_015004	419.568	15.7934	0.0345021	FWALFISFIL						1255.7	-0.009758	3	218	227	5	1.15	L	G	F	L	A0A455ZLP6	Cannabis sativa (Hemp) (Marijuana)	Prenyltransferase 2	PT2	transferase activity	Unknown	404	Chymotrypsin
[truncated: 25,920 more rows]

## Sheet: Table S3_494 MC accessions
Supplementary Table S3: List of medicinal cannabis accessions identified by shotgun proteomics.
Search results retrieved from Proteome Discoverer. Parameters are indicated in the article methods.
[truncated: 495 more rows]

## Sheet: Table S4_229 MC proteins
Supplementary Table S4: List of medicinal cannabis unique proteins identified by shotgun proteomics.
[truncated: 230 more rows]
